# Supplementary material for: Gut microbial degradation of organophosphate insecticides-induces glucose intolerance via gluconeogenesis
Source: Genome Biol. 2017 Jan 24;18:8. doi: 10.1186/s13059-016-1134-6 (PMC5260025; doi:10.1186/s13059-016-1134-6)
Supplement: Additional file 2: — Supplementary information document with all supplementary tables and their legends related to human experiments (Table S1–Table S9). (XLSX 199 kb) [file 13059_2016_1134_MOESM2_ESM.xlsx]

## Sheet: Table S1
Table S1: Survey on usage of different insecticides
Insecticide	Chemical Classification	Frequency of usage (%)	WHO Class		Group	No. of insecticides	Percentage
Monocrotophos	OP	33	Ib		Organochlorines	0	0
Chlorpyrifos	OP	28	II		OP	12	48
Cypermethrin	Pyrethroid	24	II		Carbamate	3	12
Malathion	OP	19	III		Pyrethroid	4	20
Methyl parathion	OP	18	Ia		Neonicotinoid	2	8
Cyhalothrin	Pyrethroid	9	II		Others	4	12
Profenofos	OP	8	II			25	100
Phosalone	OP	7	II
Fenvalerate	Pyrethroid	7	II
Quinalphos	OP	6	II
Dimethoate	OP	6	II
Phenthoate	OP	6	II
Triazophos	OP	6	Ib
Imidacloprid	Neonicotinoid	5	II
Acephate	OP	5	II
Chlorantraniliprole	Anthranilamides	4	U
Lambda-cythalothrin	Pyrethroid	4	II
Thiacloprid	Neonicotinoid	3	II
Emamectin benzoate	avermectin	2	NL
Methomyl	Carbamate	2	Ib
Cartap HCl	Carbamate	2	II
Carbofuran	Carbamate	2	Ib
Dichlorvos	OP	2	Ib
Fipronil	phenylpyrazole	1	II
Diafenthiuron	Thioureas	1	III
Ia = Extremely hazardous; Ib = Highly hazardous; II = Moderately hazardous; III = slightly hazardous; U = Unlikely to present acute hazard in normal use; NL = Not listed
								0.409987

## Sheet: Table S2
Table S2: Survey on association between OP exposure and diabetic prevalence
Questionnaire No.	No. of Males	No. of Female	Total	No. of Diabetic	No. of Nondiabetic	Total	No. of Directly Exposed	No. of Indirectly Unexposed	Total	No. of diabetic in exposed	No. of diabetic in Unexposed
1	22	8	30	2	28	30	14	16	30	1	1
2	16	14	30	7	23	30	16	14	30	5	2
3	19	11	30	4	26	30	10	20	30	4	0
4	14	16	30	11	19	30	20	10	30	10	1
5	20	10	30	5	25	30	7	23	30	2	3
6	21	9	30	5	25	30	12	18	30	3	2
7	20	10	30	5	25	30	14	16	30	4	1
8	11	19	30	9	21	30	17	13	30	7	2
9	15	15	30	10	20	30	9	21	30	4	6
10	19	11	30	7	23	30	10	20	30	4	3
11	15	15	30	4	26	30	21	9	30	4	0
12	12	18	30	8	22	30	17	13	30	6	2
13	17	13	30	2	28	30	22	8	30	2	0
14	21	9	30	1	29	30	22	8	30	1	0
15	15	15	30	3	27	30	25	5	30	3	0
16	25	5	30	3	27	30	17	13	30	1	2
17	16	14	30	5	25	30	17	13	30	4	1
18	17	13	30	4	26	30	17	13	30	2	2
19	17	13	30	5	25	30	21	9	30	3	2
20	18	12	30	10	20	30	13	17	30	6	4
21	15	15	30	5	25	30	21	9	30	3	2
22	20	10	30	5	25	30	14	16	30	3	2
23	25	5	30	6	24	30	23	7	30	5	1
24	22	8	30	5	25	30	15	15	30	3	2
25	30	0	30	4	26	30	12	18	30	2	2
26	29	0	29	5	24	29	17	12	29	3	2
27	28	1	29	5	24	29	13	16	29	3	2
28	26	1	27	3	24	27	14	13	27	3	0
29	26	3	29	3	26	29	20	9	29	1	2
30	16	14	30	5	25	30	18	12	30	2	3
31	20	10	30	1	29	30	12	18	30	1	0
32	16	13	29	2	27	29	13	16	29	2	0
33	20	8	28	1	27	28	15	13	28	1	0
34	12	17	29	2	27	29	21	8	29	1	1
35	30	0	30	2	28	30	19	11	30	2	0
36	28	2	30	5	25	30	22	8	30	5	0
37	16	14	30	2	28	30	14	16	30	2	0
38	16	14	30	6	24	30	24	6	30	5	1
39	30	0	30	4	26	30	20	10	30	4	0
40	14	16	30	5	25	30	28	2	30	5	0
41	16	14	30	9	21	30	22	8	30	7	2
42	16	14	30	9	21	30	20	10	30	8	1
43	18	12	30	8	22	30	22	8	30	7	1
44	18	12	30	7	23	30	20	10	30	6	1
45	7	7	14	7	7	14	6	8	14	5	2
46	1	15	16	1	15	16	7	9	16	0	1
47	15	15	30	4	26	30	4	26	30	4	0
48	19	11	30	2	28	30	2	28	30	2	0
49	18	12	30	5	25	30	13	17	30	4	1
50	18	12	30	2	28	30	19	11	30	2	0
51	26	4	30	4	26	30	4	26	30	4	0
52	18	12	30	5	25	30	5	25	30	5	0
53	22	8	30	5	25	30	5	25	30	5	0
54	17	13	30	4	26	30	3	27	30	3	1
55	22	8	30	6	24	30	4	26	30	4	2
56	16	14	30	5	25	30	5	25	30	3	2
57	15	15	30	2	28	30	2	28	30	2	0
58	15	15	30	2	28	30	19	11	30	2	0
59	15	15	30	1	29	30	19	11	30	1	0
60	20	10	30	5	25	30	13	17	30	5	0
61	20	10	30	1	29	30	20	10	30	1	0
62	19	11	30	3	27	30	17	13	30	3	0
63	20	10	30	4	26	30	4	26	30	4	0
64	20	10	30	9	21	30	21	9	30	0	9
65	17	13	30	1	29	30	19	11	30	1	0
66	12	18	30	3	27	30	14	16	30	2	1
67	13	17	30	3	27	30	22	8	30	3	0
68	16	14	30	4	26	30	26	4	30	4	0
69	21	9	30	2	28	30	16	14	30	2	0
70	16	14	30	4	26	30	19	11	30	4	0
71	16	14	30	4	26	30	17	13	30	3	1
72	17	13	30	0	30	30	18	12	30	0	0
73	17	13	30	4	26	30	2	28	30	2	2
74	13	17	30	2	28	30	8	22	30	2	0
75	17	13	30	4	26	30	15	15	30	3	1
76	18	12	30	6	24	30	24	6	30	6	0
77	25	5	30	5	25	30	25	5	30	5	0
78	21	9	30	3	27	30	23	7	30	3	0
79	22	8	30	0	30	30	22	8	30	0	0
80	21	9	30	1	29	30	22	8	30	1	0
81	18	12	30	2	28	30	23	7	30	2	0
82	24	6	30	1	29	30	21	9	30	1	0
83	16	14	30	1	29	30	22	8	30	1	0
84	18	12	30	3	27	30	17	13	30	3	0
85	22	8	30	4	26	30	23	7	30	4	0
86	19	11	30	0	30	30	8	22	30	0	0
87	20	10	30	4	26	30	18	12	30	3	1
88	23	7	30	3	27	30	19	11	30	3	0
89	20	10	30	1	29	30	20	10	30	1	0
90	20	10	30	1	29	30	20	10	30	1	0
91	25	5	30	3	27	30	16	14	30	3	0
92	20	10	30	2	28	30	14	16	30	1	1
93	24	6	30	1	29	30	20	10	30	1	0
94	25	5	30	3	27	30	19	11	30	3	0
95	18	12	30	2	28	30	17	13	30	2	0
96	25	5	30	1	29	30	16	14	30	1	0
97	22	8	30	4	26	30	15	15	30	3	1
98	23	7	30	1	29	30	15	15	30	1	0
99	23	7	30	2	28	30	20	10	30	2	0
100	28	2	30	1	29	30	20	10	30	1	0
101	29	1	30	2	28	30	21	9	30	2	0
102	22	8	30	3	27	30	20	10	30	3	0
103	29	1	30	4	26	30	20	10	30	4	0
104	29	1	30	3	27	30	18	12	30	2	1
	16850	15794	12714	12320	9634	6554	4868	3474	394	86	0

## Sheet: Table S3
Table S3: Characteristics of the participants of Human survey for association between OP expsoure and self-reported diabetes
	Total Number	Nondiabetic	Diabetic	Total
	Indirect Exposure	1308	86	1394
	Direct Exposure	1378	308	1686
	Total	2686	394	3080
	Percentage	Nondiabetic	Diabetic	Total
	Indirect Exposure	93.8307	6.1693	45.2597
	Direct Exposure	81.7319	18.2681	54.7403
	Total	87.2078	12.7922	1

## Sheet: Table S4
Table S4: Complete profile including all demographic, clinical and OP residue data of the population volunteered for OP residue analysis
ID	Date of Collection	Weight (kg)	Height (cm)	BMI	Obesity	Village	OP Exposure	Mode of Exposure	Diet	Alcohol	Smoking	Tobacco	Selfreported Diabetes	Familial Diabetic History	Medications for Diabetes	Other disorders	HbA1c (%)	Diabetic Status	General Diabetic Status	AChE (mU/l)	MCP (ng/ml)	CHL (ng/ml)	MAL (ng/ml)	MPAR (ng/ml)	Total OP (ng/ml)
1	2016-07-20	59	155	24.5578	2	1	1	2	2	2	2	2	2	2		Joint pain	6.1	2	1	3606	13.45	1.232	1.232	17.5221	33.4361
2	2016-07-20	68	165	24.977	2	1	1	2	2	2	2	2	2	2			5.7	1	1	8999	65.945	1.232	1.29314	17.77	86.2401
3	2016-07-20	50	150	22.2222	2	1	1	2	2	2	2	2	2	2			5.5	1	1	2771	9.543	1.232	1.29314	17.93	29.9981
4	2016-07-20	59	167.5	21.0292	2	1	1	2	2	1	2	1	2	2			12.7	3	2	2445	298.43	1.29314	1.432	17.935	319.09
5	2016-07-20	50	160	19.5312	2	1	1	2	2	2	2	2	2	2			11	3	2	8607	12.632	1.29314	1.65	17.935	33.5101
6	2016-07-20	61	145	29.0131	2	1	1	2	2	2	2	2	2	2			7.6	3	2	7033	122.885	1.323	1.65	98.43	224.288
7	2016-07-20	64	165	23.5078	2	1	1	2	2	2	2	2	2	2			6	2	1	4366	90.88	1.432	1.74284	18.32	112.375
8	2016-07-20	56	157.5	22.575	2	1	1	2	2	2	2	2	1	2			9.7	5	2	3228	17.4108	1.432	1.74284	18.32	38.9057
9	2016-07-20	35	114.3	26.7902	2	1	1	2	2	2	2	2	2	2	1		5.2	1	1	3168	1.432	1.453	1.8	18.32	23.005
10	2016-07-20	48	155	19.9792	2	1	1	2	2	2	2	2	1	2			8	5	2	3164	89.98	1.65	1.9343	18.334	111.898
11	2016-07-20	60	155	24.974	2	1	1	2	2	2	2	2	2	2			5.8	2	1	9444	96.4382	1.74284	1.9382	18.43	118.549
12	2016-07-20	40	155	16.6493	2	1	1	2	2	2	2	2	2	2			5.2	1	1	4623	1.323	1.8	1.984	88.434	93.541
13	2016-07-20	45	165	16.5289	2	1	1	2	2	1	1	2	2	2			5.9	2	1	3701	64.06	2	2	18.85	86.91
14	2016-07-20	48	134.5	26.5336	2	1	1	2	2	2	2	2	2	2			7.9	3	2	3105	93.78	2.32	2.32	18.943	117.363
15	2016-07-20	48	152.5	20.6396	2	1	1	2	2	2	2	2	2	2		Dog bite	5.7	1	1	7516	114.34	2.32	2.32	19.21	138.19
16	2016-07-20	32	134.5	17.6891	2	1	1	2	2	2	2	2	2	2			4.8	1	1	6022	BDL	2.3454	2.343	19.21	23.8984
17	2016-07-20	66	157.5	26.6062	2	1	1	2	2	2	2	2	2	2			5.2	1	1	3910	1.28	2.43	2.3454	69.43	75.4854
18	2016-07-20	59	152.5	25.3695	2	1	1	2	2	2	2	2	2	2			5.7	1	1	3811	113.945	2.543	2.43	19.284	138.202
19	2016-07-20	55	111.2	44.4788	1	1	1	2	2	1	2	2	2	2			5.7	1	1	3584	10.255	2.543	2.72482	19.2941	34.817
20	2016-07-20	64	172.5	21.5081	2	1	1	2	2	2	2	2	2	2			5.4	1	1	5556	220.32	2.543	2.72482	67.43	293.018
21	2016-07-23	82	172	27.7177	2	9	2	4	2	2	2	2	1	1	1	Stroke	6.1	4	2	2342	4.98	BDL	BDL	24.23	29.21
22	2016-07-23	53	160	20.7031	2	2	2	4	2	2	2	2	2	1		Hypertension	6.4	2	1	1697	109.434	9.943	BDL	BDL	119.377
23	2016-07-23	87	179	27.1527	2	9	2	4	2	1	2	2	2	2			5.5	1	1	3024	11.99	BDL	BDL	BDL	11.99
24	2016-07-23	60	148	27.3923	2	2	2	4	2	2	2	2	1	2	1	Hypertension	9.4	5	2	2121	48.973	BDL	BDL	64.43	113.403
25	2016-07-23	84	167	30.1194	2	2	2	4	2	2	1	2	2	1			9.1	3	2	1245	48.55	18.943	BDL	218.32	285.813
26	2016-07-23	74	175	24.1633	2	2	1	2	2	1	1	2	2	1		Heart attack	5.9	2	1	3870	63.753	2.543	2.943	19.32	88.559
27	2016-07-23	95	149	42.7909	1	2	2	4	2	2	2	2	2	1			5.9	2	1	7345	46.555	171.606	BDL	BDL	218.161
28	2016-07-23	38	156	15.6147	2	2	1	3	2	1	1	1	2	2			6.6	3	2	3821	198.43	2.72482	2.943	19.403	223.501
29	2016-07-23	46	146	21.58	2	2	1	2	2	2	2	2	2	2			6.6	3	2	3682	15.94	2.72482	3.32	119.434	141.419
30	2016-07-23	63	154	26.5643	2	2	1	2	2	2	2	2	2	1			6.1	2	1	2908	13.984	2.943	3.43	19.43	39.787
31	2016-07-23	38	165	13.9578	2	2	2	4	2	2	2	2	2	2			6.2	2	1	7075	19.45	BDL	BDL	1.28	20.73
32	2016-07-23	62	146	29.0861	2	2	2	4	2	2	2	2	2	2			6.3	2	1	4671	96.945	BDL	BDL	BDL	96.945
33	2016-07-23	34	141	17.1018	2	2	1	2	2	2	2	1	2	2			6.4	2	1	8762	603.45	3.32	3.45	19.57	629.79
34	2016-07-23	66	155	27.4714	2	2	2	4	2	2	2	2	2	2			5.1	1	1	1431	BDL	BDL	BDL	BDL	0
35	2016-07-23	48	168	17.0068	2	2	2	4	2	1	1	2	2	2			5.6	1	1	5893	20.192	BDL	BDL	BDL	20.192
36	2016-07-23	39	142	19.3414	2	2	2	4	2	2	2	2	2	2		Arthritis	5.6	1	1	1431	20.31	BDL	BDL	1.28	21.59
37	2016-07-23	72	163	27.0993	2	2	2	4	2	2	2	2	1	2	1		9	5	2	6586	198.93	BDL	BDL	BDL	198.93
38	2016-07-23	32	150	14.2222	2	2	2	4	2	2	2	2	2	1		Stomach issues	5.5	1	1	5307	12.34	BDL	BDL	1.28	13.62
39	2016-07-23	82	172	27.7177	2	2	2	4	2	2	2	2	2	1			6	2	1	6466	80.35	BDL	BDL	BDL	80.35
40	2016-07-23	66	160	25.7812	2	2	1	2	2	2	2	2	1	1	1		5	4	2	5683	2.34	3.43	3.454	19.5805	28.8045
41	2016-07-23	67	167	24.0238	2	2	1	2	2	2	2	2	1	2	1	Hypertension	9.1	5	2	5475	14.035	3.45	4.345	19.8508	41.6808
42	2016-07-23	69	155	28.7201	2	2	1	2	2	2	2	2	2	2		Itching	9.4	3	2	3228	8.78	3.454	4.44	201.435	218.109
43	2016-07-23	66	167	23.6652	2	2	2	4	2	1	1	2	2	2			5.4	1	1	1723	BDL	BDL	BDL	BDL	0
44	2016-07-23	49	159	19.3821	2	2	1	2	2	2	2	1	2	2		Joint pain	6.5	3	2	2623	49.59	4.43	4.454	20.0806	78.5546
45	2016-07-23	50	157	20.2848	2	2	1	2	2	2	2	2	2	2			5.7	1	1	2221	11.3926	4.563	4.543	20.2987	40.7973
46	2016-07-23	52	157	21.0962	2	2	1	2	2	2	2	2	2	1		Joint pain	12.4	3	2	5978	298.43	5	4.563	198.43	506.423
47	2016-07-23	72	168	25.5102	2	2	2	4	2	1	2	2	2				6.7	3	2	6205	BDL	BDL	BDL	256.4	256.4
48	2016-07-23	69	179	21.5349	2	2	2	4	2	2	2	2	2	2			5.2	1	1	4758	BDL	179.343	BDL	BDL	179.343
49	2016-07-23	65	158	26.0375	2	2	1	2	2	2	2	2	1	1	1		Clotted	5	2	3191	BDL	5	4.948	89.43	99.378
50	2016-07-23	60	148	27.3923	2	2	1	2		2	2	2	1	1	1		10.8	5	2	2272	59.98	5	5	20.827	90.807
51	2016-07-23	40	152	17.313	2	2	1	2	2	2	2	2	2	2			4.6	1	1	2123	BDL	5	5.43	21.041	31.471
52	2016-07-23	66	171	22.571	2	2	2	4	2	1	2	2	2	2		Joint pain	5.4	1	1	4567	BDL	BDL	BDL	BDL	0
53	2016-07-23	74	155	30.8012	1	2	2	4	2	1	2	2	2	1		Back pain	9.1	3	2	3453	48.589	BDL	BDL	BDL	48.589
54	2016-07-23	46	152	19.91	2	2	2	4	2	2	2	2	2	1		Joint pain	6.3	2	1	5342	98.792	BDL	17.0174	BDL	115.809
55	2016-07-23	83	160	32.4219	1	2	2	4	2	2	2	2	1	1	1		8.7	5	2	5659	194.4	BDL	BDL	BDL	194.4
56	2016-07-23	69	160	26.9531	2	2	1	1	2	2	2	2	2	1		Joint pain	6	2	1	9067	110.955	5.432	5.453	21.32	143.16
57	2016-07-23	46	161	17.7462	2	2	1	2	2	1	1	2	2	1			6.1	2	1	8164	77.751	5.6	5.49	21.44	110.281
58	2016-07-23	65	159	25.711	2	2	1	2	2	1	1	2	1	1	1	Joint Pain	Clotted	5	2	7865	BDL	5.93	5.564	21.44	32.934
59	2016-07-23	40	150	17.7778	2	2	1	2	1	2	2	2	1	2		Hand & Body Pain	5.6	4	2	7564	16.53	5.95	5.6	89.432	117.512
60	2016-07-23	79	174	26.0933	2	2	2	4	2	1	1	2	1	1	1		10.7	5	2	5461	300.531	BDL	BDL	BDL	300.531
61	2016-07-23	72	156	29.5858	2	2	2	4	2	2	2	2	2	1			6.7	3	2	1708	BDL	BDL	BDL	1.28	1.28
62	2016-07-23	60	170	20.7612	2	2	1	1	2	2	2	2	2	2			5.5	1	1	6628	19.889	5.95	5.654	22.16	53.653
63	2016-07-23	44	157	17.8506	2	2	1	1	2	2	2	2	2	2			5.6	1	1	5398	16.412	6.04284	5.94	22.32	50.7148
64	2016-07-23	45	146	21.1109	2	2	1	2	2	2	2	2	1	2			9.2	5	2	4323	139.156	6.32	5.95	22.752	174.178
65	2016-07-23	76	162	28.959	2	2	1	1	2	2	2	2	2	2		Sinus	5.9	2	1	4157	46.89	6.564	5.95	22.833	82.237
66	2016-07-23	55	170	19.0311	2	2	1	2	2	2	2	2	2	2		Cardiac issues. Underwent surgey.	5.4	1	1	4151	218.32	6.89953	6.04284	22.9343	254.197
67	2016-07-23	66	151	28.9461	2	2	1	2	2	2	2	2	2	2		Head ache	5.6	1	1	3766	2.56	7.39949	6.32	89.434	105.713
68	2016-07-23	40	146	18.7652	2	2	1	2	2	2	2	2	2	2		Low Blood pressure	5.7	1	1	3745	11.34	7.64	6.54	23.43	48.95
69	2016-07-23	48	140	24.4898	2	2	1	2	2	2	2	2	2	2		Joint pain	6.1	2	1	2642	85.432	7.86	6.544	23.43	123.266
70	2016-07-23	36	154	15.1796	2	2	1	2	2	2	2	1	2	2			6.1	2	1	2621	86.54	7.86	6.89953	78.434	179.734
71	2016-07-23	58	166	21.048	2	2	1	2	2	2	1	2	2	2		Chest irritation, Digestion problem	6	2	1	2477	107.872	7.96711	6.932	23.51	146.281
72	2016-07-23	66	153	28.1943	2	2	2	4	2	2	2	2	1	1			6.4	4	2	1247	104.43	BDL	25.3883	1.28	131.098
73	2016-07-23	85	178	26.8274	2	2	2	4	2	1	1	2	2	1			5.4	1	1	1232	BDL	BDL	23.774	29.66	53.434
74	2016-07-23	44	156	18.0802	2	2	1	2	2	1	1	2	2	2			5.8	2	1	2243	96.21	7.97667	7.39949	68.43	180.016
75	2016-07-23	49	151	21.4903	2	2	1	2	2	2	2	2	2	2		Low Blood pressure	6.8	3	2	5338	175.9	8.09208	7.64	1.232	192.864
76	2016-07-23	50	164	18.5901	2	2	1	2	2	2	2	2	2	2		Wheezing	5.8	2	1	5233	6.323	8.32	7.674	1.932	24.249
77	2016-07-23	44	142	21.8211	2	2	1	2	2	2	2	2	2	2		Allergy	5.6	1	1	4250	2.34	8.343	7.97667	2.843	21.5027
78	2016-07-23	66	173	22.0522	2	2	2	4	2	1	2	2	1	1	1		14	5	2	1678	200.3	11.43	BDL	24.23	235.96
79	2016-07-23	52	141	26.1556	2	2	2	4	2	2	2	2	2	2		Joint pains	7.3	3	2	2343	171.606	7.674	BDL	1.28	180.56
80	2016-07-23	57	155	23.7253	2	2	1	2	2	1	1	1	1		1	Hypertension, Heart problem	6.7	4	2	3691	162.056	8.39914	8.09208	83.43	261.977
81	2016-07-23	79	159	31.2488	1	2	1	2	2	2	2	2	2	2			5.7	1	1	3222	12.36	8.432	8.32	4.923	34.035
82	2016-07-23	54	159	21.3599	2	2	1	1	2	2	2	2	2	2		Thyroid issues	5.7	1	1	2650	12.36	8.432	8.432	5.3232	34.5472
83	2016-07-23	54	166	19.5965	2	2	2	4	2	1	2	1	1	1	1		10.2	5	2	3456	248.32	BDL	BDL	24.23	272.55
84	2016-07-23	34	139	17.5974	2	2	1	2	2	2	2	2	1	1	1		5.5	4	2	1982	18.88	8.60313	8.432	85.43	121.345
85	2016-07-23	43	157	17.4449	2	2	2	4	2	1	2	2	2	2			5.2	1	1	1501	BDL	10.063	BDL	BDL	10.063
86	2016-07-23	65	160	25.3906	2	2	2	4	2	1	2	2	2	2			5.3	1	1	1278	BDL	BDL	BDL	61.75	61.75
87	2016-07-23	47	150	20.8889	2	2	2	4	2	2	2	2	2	1			11.5	3	2	3241	378.54	18.32	16.7709	24.23	437.861
88	2016-07-23	93	180	28.7037	2	2	2	4	2	1	1	2	2	1			7.7	3	2	7265	184.43	9.854	16.884	BDL	211.168
89	2016-07-23	92	173	30.7394	1	2	1	1	2	1	2	2	2	1			6.6	3	2	6258	9.8473	8.74	8.654	7.4343	34.6756
90	2016-07-23	62	163	23.3355	2	6	1	2	2	1	2	1	2	2			5.8	2	1	5455	330.742	8.83295	8.74	9.434	357.749
91	2016-07-23	56	152	24.2382	2	2	1	2	2	2	2	2	2	2			5.1	1	1	4609	1.984	8.83334	8.8943	10.323	30.0346
92	2016-07-23	51	174	16.845	2	2	1	2	2	2	2	2	2	2			5.8	2	1	4108	141.516	8.83334	9.22607	78.434	238.009
93	2016-07-23	56	160	21.875	2	2	2	4	2	2	2	2	2	2			5.3	1	1	6453	BDL	BDL	BDL	59.43	59.43
94	2016-07-23	52	160	20.3125	2	2	2	4	2	2	2	2	2	2			5.2	1	1	5643	BDL	17.935	BDL	BDL	17.935
95	2016-07-23	69	150	30.6667	1	2	2	4	2	2	2	2	2	2			5.7	1	1	2567	21.39	BDL	BDL	58.35	79.74
96	2016-07-23	81	180	25	2	2	2	4	2	2	2	2	2	2			5.3	1	1	4444	BDL	16.823	25.724	1.28	43.827
97	2016-07-23	67	160	26.1719	2	2	1	1	2	2	2	2	2	2			5.9	2	1	4107	45.701	9.093	9.23592	14.5454	78.5753
98	2016-07-23	40	160	15.625	2	2	1	2	2	2	2	2	2	2			6.5	3	2	3475	49.54	9.22607	9.32	67.5454	135.631
99	2016-07-23	68	172	22.9854	2	2	1	2	2	1	2	2	1	1	1		9.7	5	2	3143	17.32	9.23592	9.33401	16.43	52.3199
100	2016-07-23	61		#DIV/0!		2	1	2	2	2	2	2	2	2			7.1	3	2	3124	12.32	9.32	9.43	49.435	80.505
101	2016-07-23	83	155	34.5473	1	2	2	4	2	2	2	2	1	2			7.2	5	2	4985	34.654	BDL	BDL	BDL	34.654
102	2016-07-23	64	155	26.6389	2	2	2	4	2	2	2	2	1	2			10.2	5	2	1431	270.348	BDL	BDL	BDL	270.348
103	2016-07-23	69	150	30.6667	1	2	1	2	2	2	2	2	2	2			3.9	1	1	2628	1.1232	9.33401	9.43	68.543	88.4302
104	2016-07-23	67	150	29.7778	2	2	2	4	2	2	2	2	2	2			6.3	2	1	6621	99.28	BDL	BDL	BDL	99.28
105	2016-07-23	74	153	31.6118	1	2	2	4	2	2	2	2	2	2			5.8	2	1	6586	38.263	BDL	BDL	89.43	127.693
106	2016-07-23	45	170	15.5709	2	2	2	4	2	1	1	2	2	2			5.4	1	1	2543	BDL	29.25	25.287	BDL	54.537
107	2016-07-23	81	159	32.0399	1	2	2	4	2	2	2	2	2	2			5.8	2	1	7055	38.32	BDL	BDL	29.66	67.98
108	2016-07-23	80	155	33.2986	1	2	2	4	2	1	2	2	2	2			5.5	1	1	1543	12.34	11.454	BDL	29.66	53.454
109	2016-07-23	53	155	22.0604	2	2	2	4	2	2	2	2	2	2			5.8	2	1	3789	38.6843	11.82	BDL	BDL	50.5043
110	2016-07-23	43	150	19.1111	2	2	2	4	2	2	2	2	2	2			5.8	2	1	2356	38.753	BDL	BDL	56.5	95.253
111	2016-07-23	55	157	22.3133	2	2	2	4	2	2	2	2	2	2			5.3	1	1	3908	BDL	15.443	BDL	BDL	15.443
112	2016-07-23	60	170	20.7612	2	2	2	4	2	2	2	2	1	1			6.6	4	2	3456	BDL	BDL	BDL	24.23	24.23
113	2016-07-23	55	155	22.8928	2	2	2	4	2	2	2	2	2	2			5.5	1	1	1278	12.56	9.434	BDL	1.28	23.274
114	2016-07-23	89	165	32.6905	1	2	2	4	2	2	2	2	2	2			6	2	1	1232	80.352	BDL	BDL	BDL	80.352
115	2016-07-23	68	160	26.5625	2	2	2	4	2	2	2	2	2	2			6.2	2	1	2628	10.232	BDL	BDL	298.43	308.662
116	2016-07-23	76	167	27.2509	2	2	2	4	2	2	2	2	2	2			6.4	2	1	7043	109.845	203.14	BDL	58.43	371.415
117	2016-07-23	72	160	28.125	2	2	2	4	2	2	2	2	2	2			5.6	1	1	1786	20.312	16.9767	BDL	19.473	56.7617
118	2016-07-23	55	152	23.8054	2	2	2	4	2	2	2	2	2	2			6.1	2	1	5782	11.432	114.93	BDL	BDL	126.362
119	2016-07-23	70	156	28.764	2	2	2	4	2	2	2	2	2	2			5.4	1	1	8923	2	BDL	BDL	24.23	26.23
120	2016-07-23	75	175	24.4898	2	2	2	4	2	2	2	2	2	2			5.4	1	1	1428	5.6	9.43	BDL	BDL	15.03
121	2016-07-23	83	175	27.102	2	2	1	1	2	1	2	2	2	2			5.9	2	1	2524	45.32	9.343	9.432	193.86	257.955
122	2016-07-23	80	143	39.1217	1	2	1	1	2	2	2	2	1	1			5.5	4	2	1978	18.7787	9.43	9.434	196.895	234.538
123	2016-07-23	55	150	24.4444	2	2	2	4	2	2	2	2	2	2			15.1	3	2	5782	200.742	BDL	BDL	24.23	224.972
124	2016-07-23	50	155	20.8117	2	2	2	4	2	1	1	2	2	2			6.2	2	1	1410	4.321	5.654	BDL	24.23	34.205
125	2016-07-23	67	162	25.5296	2	2	1	1	2	2	2	2	2	2			9.6	3	2	6320	55.44	9.432	9.4342	197.785	272.091
126	2016-07-23	56	170	19.3772	2	2	1	2	2	2	2	2	2	2			5.9	2	1	4864	42.551	9.4342	9.4343	198.43	259.85
127	2016-07-23	56	165	20.5693	2	2	1	1	2	2	2	2	2	2			5.5	1	1	4222	18.387	9.4343	9.453	198.43	235.704
128	2016-07-23	62	169	21.7079	2	2	2	4	2	2	2	2	2	2			5.5	1	1	5347	12.56	8.8943	BDL	BDL	21.4543
129	2016-07-23	100	170	34.6021	1	2	2	4	2	1	1	2	2	2		Hypertension & Hypercholesterolemia	6	2	1	2476	80.354	BDL	BDL	BDL	80.354
130	2016-07-23	88	170	30.4498	1	2	2	4	2	1	1	2	2	2		Hypertension	6.2	2	1	1912	7.4389	BDL	BDL	BDL	7.4389
131	2016-07-23	57	165	20.9366	2	2	2	4	2	2	2	2	2	2		Low Blood pressure	5.4	1	1	6388	7.49	BDL	BDL	BDL	7.49
132	2016-07-23	75	166	27.2173	2	2	1	1	2	1	1	2	2	2			10.5	3	2	4152	59.353	9.554	9.854	200.43	279.191
133	2016-07-23	57	150	25.3333	2	2	1	1	2	2	2	2	2	2			5.9	2	1	2564	38.434	9.64	9.943	200.43	258.447
134	2016-07-23	50	150	22.2222	2	2	2	4	2	2	2	2	2	2			5.6	1	1	1410	20.3805	BDL	BDL	1.28	21.6605
135	2016-07-23	83	150	36.8889	1	2	2	4	2	2	2	2	2	2			5.6	1	1	6565	20.39	BDL	BDL	BDL	20.39
136	2016-07-23	46	135	25.2401	2	2	1	2	2	2	2	2	1	1		Joint pain	11	5	2	2562	12.5221	9.64	9.954	201.43	233.546
137	2016-07-23	43	150	19.1111	2	2	1	2	2	2	2	2	2	1			6.5	3	2	2028	49.54	9.65	10.063	201.43	270.683
138	2016-07-23	57	155	23.7253	2	2	1	2	2	2	2	2	2	1			6.7	3	2	7833	156.365	10.14	10.14	203.43	380.075
139	2016-07-23	56	163	21.0772	2	2	2	4	2	1	1	2	1	2			8.3	5	2	2621	193.32	BDL	BDL	BDL	193.32
140	2016-07-23	45	152	19.4771	2	2	1	2	2	2	1	2	2	2			6.4	2	1	7337	71.191	10.25	10.25	203.43	295.121
141	2016-07-23	42	145	19.9762	2	2	1	2	2	2	2	2	2	2			5.7	1	1	7062	12.34	10.27	10.27	19.863	52.743
142	2016-07-23	46	165	16.8962	2	2	1	2	2	1	1	2	2	1			5.4	1	1	4925	218.32	10.2931	10.2931	19.863	258.769
143	2016-07-23	62	171	21.2031	2	2	1	2	2	1	2	2	2	2			5.5	1	1	4156	54.701	10.32	10.2931	19.863	95.1771
144	2016-07-23	60	176	19.3698	2	2	2	4	2	1	2	2	2	2			5.2	1	1	7067	BDL	BDL	22.024	298.43	320.454
145	2016-07-23	56	178	17.6745	2	2	2	4	2	1	2	2	2	2			5.3	1	1	1321	BDL	194.25	BDL	18.86	213.11
146	2016-07-23	49	172	16.563	2	2	2	4	2	2	2	2	2	2			5.7	1	1	4326	21.63	4.454	BDL	BDL	26.084
147	2016-07-23	60	163	22.5827	2	2	1	2	2	1	1	2	2	2			5.7	1	1	3854	12.324	10.4343	10.32	19.877	52.9553
148	2016-07-23	54	152	23.3726	2	2	1	2	2	2	2	2	2	2			5.4	1	1	3849	216.104	10.5194	10.6114	19.973	257.208
149	2016-07-23	56	150	24.8889	2	2	1	2	2	2	2	1	2	1			5.8	2	1	3704	140.056	10.6114	10.8508	89.977	251.495
150	2016-07-23	36	149	16.2155	2	2	1	2	2	2	2	2	2	2			5.7	1	1	3206	12.323	10.7432	11.1	20.393	54.5592
151	2016-07-23	39	142	19.3414	2	2	1	2	2	2	2	2	2	2			5.2	1	1	3162	1.28	10.8508	11.21	20.486	43.8268
152	2016-07-23	40	150	17.7778	2	2	2	4	2	2	2	2	2	2			4.9	1	1	5350	BDL	BDL	19.706	BDL	19.706
153	2016-07-23	53	160	20.7031	2	2	2	4	2	1	1	2	2	2			5.2	1	1	3021	BDL	BDL	BDL	BDL	0
154	2016-07-23	45	159	17.7999	2	2	1	2	2	2	2	2	2	2			5.2	1	1	3146	1.28	11.21	11.221	20.753	44.464
155	2016-07-23	51	145	24.2568	2	2	1	2	2	2	2	2	2	1			5.9	2	1	2297	57.432	11.221	11.23	20.753	100.636
156	2016-07-23	45	145	21.4031	2	2	2	4	2	2	2	2	2	2		Thyroid	5.6	1	1	1562	20.49	BDL	BDL	111.754	132.244
157	2016-07-23	59	160	23.0469	2	2	1	1	2	1	1	2	2	2			6.2	2	1	2158	136.193	11.23	11.23	70.973	229.626
158	2016-07-23	49	142	24.3007	2	2	1	2	2	2	2	2	2	2			5.6	1	1	2121	8.543	11.23	11.23	20.827	51.83
159	2016-07-23	55	156	22.6003	2	2	1	2	2	2	2	2	2	2		Joint and back pain medicines	8.7	3	2	9012	1.23	11.323	11.232	20.8371	44.6221
160	2016-07-23	56	151	24.5603	2	2	1	2	2	2	2	2	1	1			8.9	5	2	7782	543.45	11.34	11.234	68.973	634.997
161	2016-07-23	50	153	21.3593	2	2	2	4	2	2	2	2	1	2		Hypertension, Heart attack	6.2	4	2	3894	19.98	56.0153	BDL	18.3643	94.3596
162	2016-07-23	73	163	27.4756	2	2	2	4	2	2	2	2	2	2			6.3	2	1	1267	99.39	3.454	BDL	62.89	165.734
163	2016-07-23	61	156	25.0657	2	2	1	1	2	2	2	2	1	1			11.4	5	2	6270	11.01	11.3763	11.323	20.863	54.5723
164	2016-07-23	84	174	27.7447	2	2	1	3	2	1	2	2	2	2		Sidha medicine for headache and giddiness	5.3	1	1	5956	55.685	11.3926	11.34	20.946	99.3636
165	2016-07-23	82	180	25.3086	2	2	2	4	2	2	2	2	2	1			5.4	1	1	6287	8.792	18.32	BDL	BDL	27.112
166	2016-07-23	60	185	17.531	2	2	2	4	2	2	2	2	2	1			5.7	1	1	5678	21.85	BDL	BDL	212.32	234.17
167	2016-07-23	62	176	20.0155	2	2	2	4	2	2	2	2	2	2			5.8	2	1	1278	39.0125	165.66	BDL	59.5	264.172
168	2016-07-23	70	177	22.3435	2	2	1	2	2	1	1	1	2	1			5.4	1	1	4925	212.32	12.01	11.3926	120.977	356.7
169	2016-07-23	55	169	19.257	2	2	1	2	2	2	2	2	2	1			5.5	1	1	3921	74.751	12.1548	11.43	20.973	119.309
170	2016-07-23	71	162	27.0538	2	2	1	2	2	2	1	2	1	1	1	Hypertension	11.1	5	2	3855	12.75	12.32	11.454	21.113	57.637
171	2016-07-23	78	182	23.5479	2	2	2	4	2	1	1	1	2	1			5.4	1	1	5350	8.992	17.935	BDL	BDL	26.927
172	2016-07-23	69	170	23.8754	2	2	2	4	2	1	2	2	2	1			5.2	1	1	5004	BDL	BDL	BDL	BDL	0
173	2016-07-23	46	158	18.4265	2	2	1	2	2	1	1	2	2	2		Ulcer	5.8	2	1	3456	136.313	12.32	11.82	21.1235	181.577
174	2016-07-23	71	170	24.5675	2	2	1	2	2	2	2	2	2	2		Hypertension	6.7	3	2	3402	300.559	12.32	12.01	21.3938	346.283
175	2016-07-23	38	152	16.4474	2	2	1	2	2	2	2	2	2	2			5.5	1	1	3250	17.32	12.32	12.1548	202.978	244.773
176	2016-07-23	46	145	21.8787	2	2	1	2	2	2	2	2	2	2		Thyroid	5.6	1	1	3228	6.9845	12.323	12.1548	21.6236	53.0859
177	2016-07-23	56	186	16.1868	2	2	2	4	2	1	2	2	2	1			5.4	1	1	3024	9.013	BDL	16.984	BDL	25.997
178	2016-07-23	83	175	27.102	2	2	2	4	2	1	1	2	2	1			6	2	1	1813	82.1508	BDL	BDL	BDL	82.1508
179	2016-07-23	79	183	23.5898	2	2	2	4	2	2	2	2	1	1	1	Nerve disorder	7.1	5	2	1232	66.76	BDL	16.797	73.434	156.991
180	2016-07-23	109	199	27.5246	2	9	2	4	2	2	2	2	2	2			5.7	1	1	5678	24.49	19.8508	16.386	BDL	60.7268
181	2016-07-23	50	150	22.2222	2	9	2	4	2	1	2	2	2	1			4.8	1	1	1663	BDL	BDL	17.386	BDL	17.386
182	2016-07-23	79	168	27.9904	2	5	1	1	2	2	2	2	1	1	1		8.1	5	2	3129	90.65	12.34	12.32	21.8417	137.152
183	2016-07-23	61	163	22.9591	2	2	1	1	2	1	2	2	1	1			9.3	5	2	2952	5.012	12.43	12.32	199.973	229.735
184	2016-07-23	80	182	24.1517	2	2	2	4	2	2	2	2	2	2			5.8	2	1	5768	39.043	BDL	22.0345	BDL	61.0775
185	2016-07-23	60	162	22.8624	2	2	1	2	2	2	2	2	2	1			6.2	2	1	2876	135.156	12.435	12.32	90.973	250.884
186	2016-07-23	51	175	16.6531	2	9	2	4	2	1	2	2	2	1			5.7	1	1	2313	24.93	BDL	21.7481	BDL	46.6781
187	2016-07-23	79	169	27.6601	2	2	2	4	2	1	1	1	2	2			5.6	1	1	4543	20.4943	BDL	21.397	29.66	71.5513
188	2016-07-23	79	165	29.0174	2	2	2	4	2	1	1	2	2	2			5.9	2	1	3021	47.54	13.82	23.894	BDL	85.254
189	2016-07-23	61	164	22.68	2	2	2	4	2	1	1	2	2	1			9.5	3	2	5409	204.3	BDL	BDL	BDL	204.3
190	2016-07-23	75	175	24.4898	2	9	2	4	2	2	2	2	2	1			5.5	1	1	1234	12.56	BDL	19.8574	BDL	32.4174
191	2016-07-23	62	150	27.5556	2	2	2	4	2	2	2	2	1	2			9.4	5	2	2343	200.76	BDL	BDL	BDL	200.76
192	2016-07-23	64	146	30.0244	1	2	1	2	2	2	2	2	2	2			5.7	1	1	2256	12.32	12.435	12.323	22.37	59.448
193	2016-07-23	60	161	23.1473	2	7	1	2	2	1	2	2	2	2			5.8	2	1	2243	13.54	12.932	12.324	22.584	61.38
194	2016-07-23	64	151	28.0689	2	2	1	2	2	2	2	2	2	2		Joint pain	5.9	2	1	2045	57.035	13.2573	12.34	22.863	105.495
195	2016-07-23	69	158	27.6398	2	9	2	4	2	2	2	2	1	1	1	Wheezing, Hypertension	9.6	5	2	2610	221.3	BDL	BDL	BDL	221.3
196	2016-07-23	96	173	32.0759	1	3	2	4	2	2	2	2	2	2			Clotted	2	1	2647	12.43	BDL	BDL	BDL	12.43
197	2016-07-23	64	162	24.3865	2	3	2	4	2	1	1	1	2	2			5.9	2	1	7010	47.65	BDL	23.894	BDL	71.544
198	2016-07-23	60	157	24.3418	2	9	2	4	2	2	2	2	2	2		Sinus	7.3	3	2	5659	172.04	BDL	BDL	BDL	172.04
199	2016-07-23	86	160	33.5937	1	9	2	4	2	2	2	2	2	2			6.5	3	2	1256	111.754	BDL	BDL	84.89	196.644
200	2016-07-23	85	178	26.8274	2	2	2	4	2	1	1	2	2	2			5.7	1	1	2524	25.39	25.127	21.774	BDL	72.291
201	2016-07-23	51	159	20.1733	2	2	1	2	2	1	1	2	2	2			5.2	1	1	1946	1.28	13.45	12.43	22.983	50.143
202	2016-07-23	64	166	23.2254	2	2	1	2	2	1	1	2	2	2			5.2	1	1	8762	1.28	13.7543	12.435	22.983	50.4523
203	2016-07-23	46	158	18.4265	2	2	1	2	2	2	2	2	1	1			11	5	2	8084	12.435	13.8329	12.435	90.975	129.678
204	2016-07-23	57	156	23.4221	2	2	2	4	2	2	2	2	2	1			6.1	2	1	4564	9.879	BDL	BDL	24.23	34.109
205	2016-07-23	51	157	20.6905	2	2	1	2	2	2	2	2	2	2			5.2	1	1	6341	5.432	13.8333	12.932	23.703	55.9003
206	2016-07-23	37	147	17.1225	2	2	1	2	2	2	2	2	2	2		Ulcer, Hypertension	5.9	2	1	6160	56.5	13.8499	13.45	23.863	107.663
207	2016-07-23	55	141	27.6646	2	2	1	2	2	2	2	2	2	2			Clotted	2	1	5701	BDL	14.3169	13.45	24.295	52.0619
208	2016-07-23	71	144	34.24	1	2	1	2	2	2	2	2	2	2			5.1	1	1	5680	1.923	14.343	13.5261	24.376	54.1681
209	2016-07-23	38	155	15.8169	2	2	1	2	2	1	2	2	1	2			6.3	4	2	5584	2.56	14.53	13.7543	24.4773	55.3216
210	2016-07-23	59	160	23.0469	2	2	1	2	2	2	2	2	2	2		Ulcer, Hypertension	5.9	2	1	5431	56.5	14.5634	13.82	90.977	175.86
211	2016-07-23	42	154	17.7096	2	2	1	2	2	2	2	2	2	1			5.4	1	1	5342	60.76	15.2805	13.8499	24.973	114.863
212	2016-07-23	46	139	23.8083	2	2	1	2	2	2	2	2	2	2			6	2	1	5155	112.343	15.541	13.932	24.973	166.789
213	2016-07-23	56	154	23.6128	2	2	2	4	1	2	2	2	2	2			4.9	1	1	2908	BDL	6.544	17.7345	1.28	25.5585
214	2016-07-23	63	180	19.4444	2	2	1	2	2	1	1	2	2	2			5.1	1	1	4765	1.897	15.8995	13.932	79.977	111.706
215	2016-07-23	40	154	16.8663	2	2	1	2	2	1	2	2	2	2			5.2	1	1	4134	5.012	16.33	14.3169	25.053	60.7119
216	2016-07-23	50	144	24.1127	2	2	1	2	2	2	2	2	2	2			6.1	2	1	3967	15.963	16.5013	14.343	69.973	116.78
217	2016-07-23	76	152	32.8947	1	2	1	2	2	2	2	2	2	2			5.4	1	1	3550	60.43	16.64	14.43	2.775	94.275
218	2016-07-23	78	151	34.209	2	2	1	2	2	2	2	2	2	2			5.6	1	1	2397	6.323	16.643	14.53	3.475	40.971
219	2016-07-23	46	141	23.1377	2	2	1	2	2	2	2	2	2	2			5.6	1	1	2269	5.233	16.66	14.5634	4.386	40.8424
220	2016-07-23	41	140	20.9184	2	2	1	2	2	2	2	2	1	2			13	5	2	1985	261.531	16.8295	14.932	84.973	378.265
221	2016-07-23	39	146	18.2961	2	2	2	4	2	2	2	2	2	2			5.4	1	1	1213	9.4343	BDL	19.184	82.674	111.292
222	2016-07-23	48	148	21.9138	2	2	1	2	2	2	2	2	1	2		Sleeping pills	10.9	5	2	3674	154.845	17.252	14.9342	6.466	193.497
223	2016-07-23	64	149	28.8275	2	2	1	2	2	2	2	2	2	1			5.9	2	1	3654	52.061	17.4034	15.2805	6.8662	91.6111
224	2016-07-23	48	147	22.213	2	2	1	2	2	2	2	1	2	2			5.4	1	1	3574	60.28	17.77	15.443	86.973	180.466
225	2016-07-23	60	165	22.0386	2	2	1	2	2	2	2	2	2	2			5.5	1	1	3570	17.21	17.8	15.541	8.9773	59.5283
226	2016-07-23	51	168	18.0697	2	2	1	2	2	1	1	2	2	2			5	1	1	3472	2.34	17.93	15.8995	10.977	47.1465
227	2016-07-23	48	150	21.3333	2	2	1	2	2	2	2	2	2	2			4.8	1	1	2043	BDL	18.0675	16.33	11.866	46.2635
228	2016-07-23	41	145	19.5006	2	2	1	2	1	2	2	2	1	1		Hypertension	6.9	4	2	9369	12.1548	18.32	16.5013	79.977	126.953
229	2016-07-23	57	164	21.1927	2	2	1	2	2	2	1	2	2	2			5.5	1	1	9008	16.3021	18.43	16.64	16.0884	67.4605
230	2016-07-23	60	143	29.3413	2	2	1	2	2	2	2	2	2	2			8.1	3	2	9003	90.014	18.4631	16.643	69.0884	194.209
231	2016-07-23	46	144	22.1836	2	2	1	2	2	2	2	1	2	2		Joint pain	5.6	1	1	7533	5.212	18.6659	16.66	17.973	58.5109
232	2016-07-23	72	157	29.2101	2	2	1	2	2	2	2	2	2	2		Thyroid	7.7	3	2	5332	94.26	18.6929	16.71	50.978	180.641
233	2016-07-23	58	164	21.5645	2	2	1	2	2	1	2	2	2	2			5.3	1	1	5292	55.601	18.6998	16.73	70.086	161.117
234	2016-07-23	52	164	19.3337	2	2	1	2	2	1	1	2	2	2			5	1	1	5246	2.34	18.85	16.823	100.588	138.601
235	2016-07-23	80	167	28.6851	2	2	2	4	2	1	2	2	2	2			6	2	1	1812	82.585	24.35	25.884	BDL	132.819
236	2016-07-23	70	151	30.7004	1	2	1	2	2	2	2	2	2	2			6.6	3	2	3465	5	19.284	16.8295	224.086	265.199
237	2016-07-23	56	159	22.151	2	2	2	4	2	2	2	2	2	1			6.5	3	2	1675	112.32	BDL	BDL	BDL	112.32
238	2016-07-23	55	164	20.4491	2	2	1	2	2	2	2	2	2	2		Ulcer	5.4	1	1	3399	18.31	19.2941	16.9767	111.866	166.447
239	2016-07-23	54	156	22.1893	2	2	1	2	2	2	2	2	1	1	1		9.2	5	2	2843	13.54	19.403	17.252	110.973	161.168
240	2016-07-23	49	151	21.4903	2	2	1	2	2	2	2	2	2	2			5.5	1	1	2588	16.234	19.43	17.4034	110.973	164.04
241	24/7/2016	53	171	18.1252	2	9	1	2	2	2	2	2	2	2			6.2	2	1	2562	133.717	19.43	17.5221	234.454	405.123
242	24/7/2016	61	163	22.9591	2	2	1	2	2	2	2	2	2	2		ULCER	Clotted	2	1	2262	BDL	19.453	17.77	45.67	82.893
243	24/7/2016	71	173	23.7228	2	3	1	2	2	2	2	2	2	2			5.5	1	1	2221	16.1806	19.5329	17.93	67.89	121.534
244	24/7/2016	65	161	25.0762	2	3	2	4	2	2	2	2	1	2			6	4	2	1834	77.754	BDL	25.884	BDL	103.638
245	24/7/2016	71	162	27.0538	2	2	2	4	2	1	2	2	2	1			5.5	1	1	1450	12.992	BDL	19.9761	BDL	32.9681
246	24/7/2016	65	165	23.8751	2	3	2	4	2	1	1	2	2	1			6	2	1	7467	82.67	BDL	BDL	58.65	141.32
247	24/7/2016	67	159	26.5021	2	2	1	2	2	2	2	2	1	1	1	ALLREGY	8.7	5	2	8265	1.28	19.57	17.935	90.54	129.325
248	24/7/2016	58	163	21.83	2	3	2	4	2	2	2	2	1	1	1		11.5	5	2	1846	400.32	17.5221	BDL	86.75	504.592
249	24/7/2016	82	142	40.6665	1	2	2	4	2	2	2	2	2	1			5.3	1	1	1278	BDL	26.2105	18.9553	BDL	45.1658
250	24/7/2016	70	179	21.847	2	3	1	2	2	1	2	2	2	1			6	2	1	7321	112.1	19.5805	17.935	120.323	269.939
251	24/7/2016	70	178	22.0932	2	4	2	4	2	2	2	2	1	2			6.6	4	2	1276	BDL	BDL	BDL	29.66	29.66
252	24/7/2016	52	156	21.3675	2	3	2	4	2	2	2	2	2	2			5.6	1	1	1806	20.495	11.234	21.664	BDL	53.393
253	24/7/2016	59	155	24.5578	2	3	2	4	2	2	2	2	1	1		Hypertension	14.1	5	2	1212	200.54	BDL	BDL	56.5	257.04
254	24/7/2016	44	162	16.7657	2	3	1	2	2	1	2	2	1	2	1		11.7	5	2	5855	121.649	19.8508	18.1499	55.64	215.29
255	24/7/2016	81	160	31.6406	2	2	2	4	2	2	2	2	2	1			5.5	1	1	8923	13.45	16.73	20.224	29.66	80.064
256	24/7/2016	48	157	19.4734	2	4	2	4	2	2	1	2	2	2			5.5	1	1	1338	14.9343	12.324	20.384	BDL	47.6423
257	24/7/2016	62	152	26.8352	2	3	2	4	2	2	2	2	1	1		Hypertension	11.4	5	2	1232	371.75	BDL	BDL	56.5	428.25
258	24/7/2016	45	148	20.5442	2	3	1	2	2	2	2	2	1	1	1	PILES	6.9	4	2	5021	12.01	19.9671	18.32	63.4	113.697
259	24/7/2016	58	146	27.2096	2	3	1	2	2	2	2	2	1	1			12.3	5	2	4414	91.4382	20.0414	18.32	34.5	164.3
260	24/7/2016	61	149	27.4762	2	3	2	4	2	2	2	2	1	2	1	Hypertension	5.2	4	2	1674	BDL	16.71	17.995	BDL	34.705
261	24/7/2016	57	153	24.3496	2	3	2	4	2	2	2	2	2	2			5.5	1	1	5678	15.49	BDL	20.389	193.43	229.309
262	24/7/2016	52	148	23.74	2	3	1	2	2	2	2	2	2	2		ULCER	5.8	2	1	3828	13.54	20.0806	18.32	40.4	92.3406
263	24/7/2016	66	153	28.1943	2	3	1	2	2	2	2	2	2	1			6.2	2	1	3250	13.5261	20.2987	18.334	92.32	144.479
264	24/7/2016	54	166	19.5965	2	9	1	2	2	2	2	2	2	1			5.2	1	1	3175	230.971	20.3926	18.43	32.43	302.224
265	24/7/2016	68	165	24.977	2	3	1	2	2	2	2	2	2	1			5.6	1	1	3031	5.103	20.52	18.6659	120.43	164.719
266	24/7/2016	54	159	21.3599	2	2	2	4	2	1	2	1	2	1			5.7	1	1	1428	33.3	90.932	21.774	BDL	146.006
267	24/7/2016	52	167	18.6453	2	3	1	2	2	1	2	2	2	2			6.1	2	1	2926	15.741	20.6389	18.85	324.54	379.77
268	24/7/2016	51	155	21.2279	2	3	2	4	2	1	1	2	2	2			5.5	1	1	9023	17.84	BDL	20.389	BDL	38.229
269	24/7/2016	49	162	18.6709	2	2	2	4	2	1	2	2	1	2	1		5.2	4	2	1278	BDL	BDL	18.3535	46.89	65.2435
270	24/7/2016	75	169	26.2596	2	3	2	4	2	2	2	2	2	1			6.2	2	1	1382	77.98	14.43	BDL	84.894	177.304
271	24/7/2016	58	164	21.5645	2	9	2	4	2	2	2	2	2	2			6.4	2	1	3453	110.845	25.2862	BDL	24.23	160.361
272	24/7/2016	43	145	20.4518	2	3	1	2	2	2	2	2	1	1			14	5	2	2923	573.661	20.827	18.943	111.788	725.219
273	24/7/2016	64	147	29.6173	2	3	2	4	2	2	2	2	2	2		ALLERGY	5.2	1	1	1273	BDL	8.654	18.784	24.23	51.668
274	24/7/2016	87	174	28.7356	2	3	2	4	2	1	1	2	2	2			5.6	1	1	6945	20.99	5.94	21.664	24.23	72.824
275	24/7/2016	58	167	20.7967	2	3	2	4	2	1	2	2	2	2			5.6	1	1	1213	20.99	9.43	21.7083	24.23	76.3583
276	24/7/2016	55	151	24.1217	2	3	1	2	2	2	2	2	2	2		NERVE DISORDER	8.8	3	2	2254	547.775	21.041	19.21	235.286	823.312
277	24/7/2016	65	152	28.1337	2	3	1	2	2	2	2	2	2	2			6.6	3	2	2100	16.14	21.32	19.21	123.066	179.736
278	24/7/2016	54	169	18.9069	2	3	1	2	2	1	2	2	2	2			6.4	2	1	9875	71.154	21.44	19.2543	122.173	234.021
279	24/7/2016	64	152	27.7008	2	3	2	4	2	2	2	2	1	2	1	Hypertension	9.6	5	2	9879	230.103	9.453	BDL	80.352	319.908
280	24/7/2016	75	175	24.4898	2	3	2	4	2	2	2	2	2	1			5.4	1	1	1513	9.9054	22.9343	19.277	88.76	140.877
281	24/7/2016	59	163	22.2063	2	3	2	4	2	1	1	1	2	2			5.4	1	1	7062	10.103	27.9275	19.2835	BDL	57.314
282	24/7/2016	60	156	24.6548	2	3	1	1	2	1	1	2	2	2			6.3	2	1	9773	2.56	21.44	19.284	122.173	165.457
283	24/7/2016	75	147	34.7078	1	3	2	4	2	2	2	2	1	2			6	4	2	5643	78.883	BDL	BDL	24.23	103.113
284	24/7/2016	75	171	25.6489	2	9	2	4	2	2	2	2	2	1			5.3	1	1	5342	BDL	6.54	19.094	1.28	26.914
285	24/7/2016	64	177	20.4284	2	3	2	4	2	2	2	2	2	1			6.1	2	1	5467	33.323	BDL	BDL	63.43	96.753
286	24/7/2016	55	157	22.3133	2	2	2	4	2	2	2	2	2	1			6.3	2	1	5109	100.88	18.334	BDL	18.67	137.884
287	24/7/2016	41	160	16.0156	2	3	2	4	2	1	1	2	2	2			5.3	1	1	2642	BDL	4.44	19.097	BDL	23.537
288	24/7/2016	63	158	25.2363	2	9	1	2	2	2	1	2	1	2	1		10	5	2	8262	9.4	21.7034	19.2941	245.654	296.051
289	24/7/2016	46	153	19.6506	2	1	1	2	2	2	2	2	2	2		Hypertension	5.7	1	1	7265	12.32	22.32	19.32	56.87	110.83
290	24/7/2016	95	177	30.3233	1	2	1	1	2	1	2	2	1	2			6.9	4	2	5378	11.961	22.456	19.32	79.09	132.827
291	24/7/2016	55	145	26.1593	2	3	2	4	2	2	2	2	2	1			5.8	2	1	6207	39.43	BDL	22.3048	82.672	144.407
292	24/7/2016	51	159	20.1733	2	4	1	2	2	1	1	2	2	2			6.6	3	2	4211	16.14	22.6831	19.403	101.74	159.966
293	24/7/2016	92	186	26.5927	2	3	2	4	2	1	1	1	2	1			5.7	1	1	1569	21.5	23.7469	21.857	BDL	67.1039
294	24/7/2016	54	168	19.1327	2	9	1	2	2	2	1	2	2	2			5.7	1	1	3865	144.156	22.7432	19.43	131.523	317.852
295	24/7/2016	57	166	20.6852	2	2	1	2	2	1	1	2	2	2			5.8	2	1	3553	13.43	22.752	19.43	66.84	122.452
296	24/7/2016	35	141	17.6047	2	3	1	2	2	2	2	2	2	2		Hypertension	6	2	1	3550	126.244	23.1173	19.57	74.6	243.532
297	24/7/2016	52	154	21.9261	2	3	2	4	2	2	2	2	1	1			7	4	2	2809	48.54	BDL	BDL	BDL	48.54
298	24/7/2016	63	169	22.0581	2	9	1	2	2	2	2	2	2	2			5.4	1	1	3454	18.094	23.43	19.5805	45.7	106.805
299	24/7/2016	74	170	25.6055	2	2	1	1	2	1	1	2	2	2			6.8	3	2	3284	172.12	23.43	19.8508	51.6	267.001
300	24/7/2016	85	158	34.049	1	3	2	4	2	2	2	2	2	2			6.5	3	2	5262	112.32	BDL	BDL	BDL	112.32
301	24/7/2016	65	168	23.03	2	3	1	2	2	2	2	2	2	2			6.3	2	1	3145	96.15	23.45	20.0414	103.52	243.161
302	24/7/2016	42	146	19.7035	2	3	1	2	2	2	2	2	2	2			5.4	1	1	2984	18.0605	23.51	20.0806	43.63	105.281
303	24/7/2016	62	153	26.4855	2	3	1	2	2	2	2	2	1	1	1	CHOLESTROL	10.9	5	2	2963	212.32	23.53	20.2987	78.93	335.079
304	24/7/2016	45	141	22.6347	2	3	2	4	2	2	2	2	1	1	1		6.2	4	2	4323	2.879	BDL	BDL	BDL	2.879
305	24/7/2016	59	162	22.4813	2	3	2	4	2	2	2	2	1	1	1	Hypertension	5.5	4	2	1689	11.014	BDL	20.6039	BDL	31.6179
306	24/7/2016	78	161	30.0914	1	3	1	2	2	1	2	2	1	1	1		11.2	5	2	2908	10.827	23.5634	20.3926	56.34	111.123
307	24/7/2016	54	144	26.0417	2	3	1	2	2	2	2	2	2	2			5.8	2	1	2856	13.395	23.5941	20.52	105.4	162.909
308	24/7/2016	37	153	15.8059	2	3	2	4	2	2	2	2	2	2			5.5	1	1	2345	18.95	BDL	20.774	220.32	260.044
309	24/7/2016	62	170	21.4533	2	3	1	2	2	2	2	2	1	2			6.5	4	2	2620	49.09	23.6998	20.827	67.43	161.047
310	24/7/2016	60	156	24.6548	2	3	2	4	2	2	2	2	1	2		Joint pain	10.5	5	2	1213	276.63	172.04	BDL	BDL	448.67
311	24/7/2016	69	172	23.3234	2	3	1	2	2	2	2	2	1	2			9.7	5	2	2543	17.32	23.6998	21.041	46.75	108.811
312	24/7/2016	72	166	26.1286	2	3	2	4	2	2	2	2	2	2			7.5	3	2	4825	180.893	BDL	BDL	BDL	180.893
313	24/7/2016	60	167	21.5139	2	2	1	2	2	1	1	2	1	1			9.6	5	2	2262	55.43	23.723	21.32	87.54	188.013
314	24/7/2016	55	179	17.1655	2	3	2	4	2	2	2	2	2	2			5.5	1	1	5643	19	BDL	20.774	18.183	57.957
315	24/7/2016	57	158	22.8329	2	3	1	2	2	2	2	2	1	2		Hypertension	8.2	5	2	2226	76.53	23.7469	21.44	98.54	220.257
316	24/7/2016	54	165	19.8347	2	4	1	2	2	2	2	2	2	2		CHOLESTROL	5.6	1	1	1984	5	23.75	21.44	56.76	106.95
317	24/7/2016	63	158	25.2363	2	3	1	2	2	2	2	2	2	2		Hypertension	6	2	1	6665	9.9854	23.7869	21.7034	102.34	157.816
318	24/7/2016	74	167	26.5338	2	3	1	2	2	2	2	2	1	1	1		6.2	4	2	5890	14.13	23.94	22.16	98.54	158.77
319	24/7/2016	63	145	29.9643	2	3	1	2	2	2	2	2	2	2			7.2	3	2	5632	126.649	23.985	22.32	78.54	251.494
320	24/7/2016	52	152	22.5069	2	9	1	2	2	2	2	2	2	2		Low Blood pressure	5.3	1	1	5579	55.453	24.1926	22.752	98.54	200.938
321	24/7/2016	95	169	33.2621	1	2	1	2	2	1	1	2	2	1			6.2	2	1	5255	14.103	24.34	22.833	56.76	118.036
322	24/7/2016	67	152	28.9993	2	3	2	4	2	2	2	2	1	1			5.7	4	2	1234	21.1	2.3454	21.884	29.66	74.9894
323	24/7/2016	68	158	27.2392	2	3	2	4	2	2	2	2	2	2		Hypertension	6.2	2	1	8923	10.34	10.2931	BDL	192.355	212.988
324	24/7/2016	60	170	20.7612	2	3	2	4	2	1	1	2	1	2			5.9	4	2	3024	46.54	81.93	24.1574	89.98	242.607
325	24/7/2016	48	166	17.4191	2	3	2	4	2	1	1	2	2	1			5	1	1	1556	BDL	29.5106	17.897	18.97	66.3776
326	24/7/2016	54	153	23.0681	2	3	1	2	2	2	2	2	2	2		Hypertension	5.6	1	1	4712	141.056	24.34	22.9343	45.656	233.986
327	24/7/2016	47	156	19.313	2	4	2	4	2	1	1	2	1	2			11.5	5	2	1338	66.54	4.948	BDL	BDL	71.488
328	24/7/2016	73	157	29.6158	2	3	1	2	2	2	2	2	2	2			6.5	3	2	4109	17.32	24.54	23.27	44.53	109.66
329	24/7/2016	49	155	20.3954	2	3	1	2	2	2	2	2	2	2		PSORIASIS	5.4	1	1	3960	92.04	24.82	23.43	54.67	194.96
330	24/7/2016	69	161	26.6193	2	8	1	1	2	2	2	2	2	2			5.6	1	1	3833	140.093	24.84	23.43	67.54	255.903
331	24/7/2016	59	154	24.8777	2	3	2	4	2	2	2	2	2	2			5.3	1	1	5643	BDL	BDL	19.114	78.654	97.768
332	24/7/2016	60	166	21.7738	2	1	1	2	2	2	1	2	2	2			6.4	2	1	3533	650.43	24.8995	23.45	60.54	759.32
333	24/7/2016	67	171	22.913	2	3	2	4	2	1	2	1	2	1			5.5	1	1	5434	19.12	21.7034	20.774	80.354	141.951
334	24/7/2016	60	157	24.3418	2	4	1	2	2	1	2	2	2	2			5.7	1	1	3112	143.753	25.127	23.51	59.43	251.82
335	24/7/2016	34	142	16.8617	2	4	1	2	2	2	2	2	2	1			5.3	1	1	2826	74.514	25.2862	76.443	103.433	279.676
336	24/7/2016	55	160	21.4844	2	9	2	4	2	2	2	2	1	2		Hypertension	6.4	4	2	5422	104.945	23.27	BDL	100.43	228.645
337	24/7/2016	60	159	23.7332	2	3	2	4	2	2	2	2	1	1			12.6	5	2	6192	199.3	49.9666	BDL	212.32	461.587
338	24/7/2016	60	167	21.5139	2	7	2	4	2	2	2	2	2	1			5.5	1	1	4522	19.43	165.66	20.788	44	249.878
339	24/7/2016	70	152	30.2978	1	3	2	4	2	2	2	2	2	2			6.7	3	2	1410	BDL	223.434	BDL	BDL	223.434
340	24/7/2016	68	152	29.4321	2	3	1	2	2	2	2	2	2	2			6.1	2	1	2367	58.753	25.342	83.23	99.633	266.958
341	24/7/2016	86	153	36.738	1	9	2	4	2	2	2	2	2	2			7.5	3	2	5009	183.43	BDL	BDL	BDL	183.43
342	24/7/2016	66	166	23.9512	2	4	1	2	2	2	1	2	2	2			6.2	2	1	2356	14.092	25.6389	76.54	79.633	195.904
343	24/7/2016	40	147	18.5108	2	4	1	2	2	2	2	2	2	2			6.3	2	1	8197	95.601	25.9313	82.34	99.633	303.505
344	24/7/2016	52	153	22.2137	2	3	2	4	2	2	2	2	2	2			5.8	2	1	1232	40.943	BDL	22.4954	63.86	127.298
345	24/7/2016	45	150	20	2	4	2	4	2	2	2	1	2	2			5.9	2	1	6250	47.863	18.6659	24.614	BDL	91.1429
346	24/7/2016	68	160	26.5625	2	4	1	2	2	1	1	2	1	2		Hypertension	5.8	4	2	5052	13.35	26.2105	66.43	57.853	163.844
347	24/7/2016	48	175	15.6735	2	9	2	4	2	2	1	2	2	2			6.3	2	1	1278	100.91	BDL	BDL	BDL	100.91
348	24/7/2016	52	177	16.598	2	3	2	4	2	2	2	2	2	2			NO SAMPLE	2	1	1356	98.34	BDL	BDL	BDL	98.34
349	24/7/2016	49	173	16.3721	2	3	2	4	2	2	2	2	2	2			5.4	1	1	4532	10.103	BDL	19.4307	BDL	29.5337
350	24/7/2016	53	166	19.2336	2	3	2	4	2	2	2	2	2	2			4.8	1	1	1278	BDL	BDL	17.3882	BDL	17.3882
351	24/7/2016	67	152	28.9993	2	3	2	4	2	2	2	2	2	1		Sinus	6.9	3	2	5678	BDL	BDL	BDL	BDL	0
352	24/7/2016	48	152	20.7756	2	3	2	4	2	2	2	2	2	1			5.8	2	1	1245	40.98	BDL	22.5346	68.434	131.949
353	24/7/2016	55	174	18.1662	2	4	2	4	2	1	1	1	2	2		Hypertension	5.5	1	1	1431	19.43	19.32	20.884	BDL	59.634
354	24/7/2016	60	158	24.0346	2	3	1	2	2	2	2	2	2	2		Allergy	11.7	3	2	4921	132.533	26.2595	55.43	46.749	260.971
355	24/7/2016	50	167	17.9282	2	3	2	4	2	1	1	2	2	2			5.9	2	1	1276	47.973	BDL	24.774	67.65	140.397
356	24/7/2016	39	148	17.805	2	3	2	4	2	2	2	2	2	1			6.4	2	1	4321	110.955	19.2543	BDL	82.67	212.879
357	24/7/2016	58	153	24.7768	2	9	1	2	2	2	2	2	2	2			5.8	2	1	4875	9.4	26.3231	23.94	45.623	105.286
358	24/7/2016	50	146	23.4566	2	3	2	4	2	2	2	2	2	2		Thryroid issues	6.7	3	2	2465	BDL	23.5634	BDL	99.973	123.536
359	24/7/2016	69	175	22.5306	2	4	1	2	2	2	1	2	1	2			14	5	2	4469	BDL	26.4054	24.34	55.763	106.508
360	24/7/2016	78	170	26.9896	2	3	1	2	2	1	1	2	2	2			10.3	3	2	4167	9.4	27.032	44.323	BDL	80.755
361	24/7/2016	55	149	24.7737	2	3	2	4	1	2	2	2	1	2	1		9.5	5	2	3234	205.994	124.16	BDL	54.43	384.584
362	24/7/2016	80	160	31.25	1	3	2	4	2	2	2	2	1	1			6	4	2	1382	79.354	14.9342	BDL	1.28	95.5682
363	24/7/2016	60	155	24.974	2	3	1	2	2	2	2	2	2	2			5.5	1	1	3865	4.43	27.3993	44.44	BDL	76.2693
364	24/7/2016	80	165	29.3848	2	3	2	4	2	1	2	2	2	1			5.5	1	1	1984	19.49	1.232	21.1199	89.54	131.382
365	24/7/2016	61	170	21.1073	2	9	1	1	2	2	2	2	2	2		Hypertension	5.8	2	1	3865	9.4	27.58	33.434	BDL	70.414
366	24/7/2016	55	142	27.2763	2	9	1	2	2	2	2	2	2			Asthama	6.9	3	2	3832	11.82	27.75	24.82	BDL	64.39
367	24/7/2016	52	142	25.7885	2	3	2	4	2	2	2	2	1	2	1		8.6	5	2	6124	193.93	29.2987	BDL	BDL	223.229
368	24/7/2016	60	145	28.5375	2	3	2	4	2	2	2	2	2	1			5.6	1	1	1431	21.1	BDL	21.738	65.43	108.268
369	24/7/2016	53	150	23.5556	2	1	1	2	2	2	2	2	2	2			6.6	3	2	3228	50.601	27.77	24.84	BDL	103.211
370	24/7/2016	41	158	16.4237	2	4	1	2	2	2	2	2	2	1			5.3	1	1	3006	73.751	27.8941	24.8995	BDL	126.545
371	24/7/2016	60	161	23.1473	2	4	1	2	2	2	1	2	2	2		Sleeping Pills	6	2	1	2866	9.863	27.9275	24.93	BDL	62.7205
372	24/7/2016	75	170	25.9516	2	4	1	2	2	1	2	2	2	2			6	2	1	2318	10.5005	28.0142	25.127	BDL	63.6417
373	24/7/2016	43	138	22.5793	2	4	1	2	2	2	2	2	1	2			9.3	5	2	2243	141.296	28.0869	25.127	BDL	194.51
374	24/7/2016	72	158	28.8415	2	4	2	4	2	1	2	2	2	2			5.8	2	1	6091	41.077	19.21	22.7527	BDL	83.0397
375	24/7/2016	79	166	28.6689	2	4	1	2	2	2	2	2	2	2			5.9	2	1	2098	51.912	28.26	25.2862	BDL	105.458
376	24/7/2016	60	143	29.3413	2	4	1	2	2	2	2	2	2	2			6.1	2	1	2043	58.21	28.43	25.342	BDL	111.982
377	24/7/2016	50	145	23.7812	2	4	1	2	2	2	2	2	2	2		Kidney Operation	5.5	1	1	2031	2.56	28.4989	25.6389	BDL	56.6978
378	24/7/2016	54	140	27.551	2	4	1	2	2	2	2	2	2	2			5.8	2	1	5014	9.4	28.66	25.9313	BDL	63.9913
379	24/7/2016	50	139	25.8786	2	4	2	4	2	2	2	2	2	2			5.8	2	1	1501	41.643	BDL	22.8466	BDL	64.4896
380	24/7/2016	59	157	23.9361	2	4	2	4	2	2	2	2	2	2			6.3	2	1	1897	102.15	BDL	BDL	60.67	162.82
381	24/7/2016	52	153	22.2137	2	4	1	2	2	2	2	2	2	2			5.5	1	1	4288	2.56	29	26.2105	BDL	57.7705
382	24/7/2016	69	144	33.2755	1	4	1	2	2	2	2	2	2	2			7	3	2	4108	12.16	29.12	26.2595	BDL	67.5395
383	24/7/2016	77	167	27.6095	2	4	1	1	2	2	2	2	2	2			6	2	1	3967	10.43	29.2987	26.3231	BDL	66.0518
384	24/7/2016	69	158	27.6398	2	4	1	1	2	2	2	2	1	1		Hypertension	7.6	5	2	3532	122.464	29.3405	26.4054	BDL	178.21
385	24/7/2016	40	154	16.8663	2	4	1	1	2	2	2	2	2	2			5.8	2	1	3228	9.212	29.3926	27.032	BDL	65.6365
386	24/7/2016	44	151	19.2974	2	4	1	1	2	2	2	2	2	2			6.5	3	2	2671	17.32	29.5106	27.3993	BDL	74.2299
387	24/7/2016	43	149	19.3685	2	4	1	1	2	2	2	2	2	2			5.4	1	1	2665	117.254	29.662	27.58	BDL	174.496
388	24/7/2016	40	143	19.5609	2	4	1	1	2	2	2	2	1	2			5.4	4	2	2652	114.934	30.1525	27.75	BDL	172.837
389	24/7/2016	65	169	22.7583	2	4	1	1	2	1	2	2	2	2			6.5	3	2	2366	17.32	30.4705	27.77	BDL	75.5605
390	24/7/2016	65	157	26.3702	2	4	2	4	2	2	2	2	2	1	2		6	2	1	1651	82.672	18.1499	BDL	114.434	215.256
391	24/7/2016	57	175	18.6122	2	4	1	1	2	2	2	2	2	2		Vitamin Deficiency	5.5	1	1	2224	2.56	30.8333	27.8941	BDL	61.2875
392	24/7/2016	46	145	21.8787	2	4	1	1	2	2	2	2	1	1	1		9.1	5	2	2077	484.206	30.87	27.9275	BDL	543.004
393	24/7/2016	45	146	21.1109	2	4	2	4	2	2	2	2	2	2			6.4	2	1	4678	111.085	59.54	BDL	BDL	170.625
394	24/7/2016	68	146	31.9009	2	4	2	4	2	2	2	2	2	2			6.4	2	1	2987	111.191	BDL	BDL	24.23	135.421
395	24/7/2016	61	147	28.229	2	4	1	2	2	2	2	2	1	2	2	Hypertension	6.3	4	2	7035	95.04	31.2105	28.0869	BDL	154.337
396	24/7/2016	55	158	22.0317	2	4	1	1	2	2	2	2	2	1			5.7	1	1	6039	201.43	32.1941	28.26	BDL	261.884
397	24/7/2016	74	150	32.8889	1	4	1	2	2	2	2	2	2	2			5.5	1	1	5023	2.56	32.232	28.43	BDL	63.222
398	24/7/2016	51	149	22.9719	2	4	1	2	2	2	2	2	1	2		Hypertension	5.5	4	2	4891	6.79	32.232	28.66	BDL	67.682
399	24/7/2016	61	161	23.533	2	4	2	4	2	1	2	2	2	2			5.8	2	1	4700	42.366	6.932	22.974	BDL	72.272
400	24/7/2016	45	147	20.8247	2	4	2	4	2	2	2	2	2	2			5.8	2	1	2832	42.39	BDL	23.281	29.66	95.331
401	24/7/2016	65	151	28.5075	2	4	1	1	2	2	2	1	1	2			9	5	2	4836	485.751	32.354	29	BDL	547.105
402	24/7/2016	42	151	18.4202	2	4	1	1	2	2	2	2	2	2			5.9	2	1	4654	51.841	32.3869	29.12	BDL	113.348
403	24/7/2016	62	150	27.5556	2	4	1	2	2	2	2	1	2	2			5.7	1	1	4567	63.641	32.443	29.223	BDL	125.307
404	24/7/2016	74	162	28.1969	2	4	1	2	2	2	2	2	2	2			6	2	1	4515	10.35	33.0142	29.25	BDL	72.6142
405	24/7/2016	56	152	24.2382	2	4	1	2	2	2	2	2	2	2			5.7	1	1	4459	63.303	33.3	29.2987	BDL	125.902
406	24/7/2016	62	152	26.8352	2	4	2	4	2	2	2	2	2	2			5.3	1	1	2458	BDL	12.1548	19.164	80.35	111.669
407	24/7/2016	55	151	24.1217	2	4	2	4	2	2	2	2	2	2			6	2	1	1568	83.674	22.833	BDL	222.543	329.05
408	24/7/2016	53	143	25.9181	2	4	1	2	2	2	2	2	2	2			5.5	1	1	4208	6.323	33.434	29.3926	BDL	69.1496
409	24/7/2016	59	152	25.5367	2	4	1	1	2	2	2	2	2	2			5.9	2	1	3948	66.035	33.4343	29.5106	BDL	128.98
410	24/7/2016	42	151	18.4202	2	4	1	1	2	2	2	2	2	2			5.5	1	1	3660	13.43	33.454	29.662	BDL	76.546
411	24/7/2016	72	154	30.3593	1	4	1	2	2	2	2	2	2	2			9.6	3	2	3568	54.43	33.454	30.1525	BDL	118.037
412	24/7/2016	66	153	28.1943	2	4	1	2	2	2	2	2	2	2			6.7	3	2	3250	201.43	33.8995	30.32	BDL	265.65
413	24/7/2016	59	149	26.5754	2	4	1	2	2	2	2	2	2	2			5.8	2	1	3250	14.2805	34	30.87	BDL	79.1505
414	24/7/2016	60	141	30.1796	1	4	2	4	2	2	2	2	2	2			7.3	3	2	1321	172.04	94.32	BDL	BDL	266.36
415	24/7/2016	71	170	24.5675	2	4	1	1	2	2	1	2	2	2			6.1	2	1	3228	57.863	34.0526	32.1941	BDL	124.11
416	24/7/2016	63	155	26.2227	2	4	1	2	2	2	2	2	2	2			5.9	2	1	2949	16.96	34.2654	32.3869	BDL	83.6123
417	24/7/2016	64	156	26.2985	2	4	2	4	2	2	2	2	2	2			5.5	1	1	2454	19.521	BDL	21.304	BDL	40.825
418	24/7/2016	76	169	26.6097	2	4	2	4	2	2	1	1	2	2			6	2	1	6125	84.67	BDL	BDL	2.34	87.01
419	24/7/2016	75	168	26.5731	2	4	2	4	2	1	1	2	2	2			6.5	3	2	8092	BDL	1.9343	BDL	298.43	300.364
420	24/7/2016	64	168	22.6757	2	4	1	2	2	2	2	2	2	2			5.4	1	1	2854	114.845	34.2979	32.443	BDL	181.586
421	24/7/2016	47	151	20.6131	2	4	2	4	2	2	2	1	2	2			6	2	1	5984	84.672	203.14	BDL	17.9343	305.746
422	24/7/2016	53	144	25.5594	2	4	1	2	2	2	2	2	2	2			6.1	2	1	2672	52.413	34.342	33.3	BDL	120.055
423	24/7/2016	49	146	22.9874	2	4	2	4	2	2	2	2	2	2			5.9	2	1	1382	52.41	2.343	25.206	93.89	173.849
424	24/7/2016	57	156	23.4221	2	4	2	4	2	2	2	2	2	2			5.8	2	1	9482	42.753	33.42	23.495	70.754	170.422
425	24/7/2016	59	163	22.2063	2	4	2	4	2	1	2	2	2	2			5.7	1	1	5693	34.54	19.5805	21.884	BDL	76.0045
426	24/7/2016	46	140	23.4694	2	4	1	2	2	2	2	2	2	2			6.5	3	2	2561	17.32	34.54	33.42	BDL	85.28
427	24/7/2016	51	143	24.9401	2	4	1	2	2	2	2	2	2	2		Ulcer	5.4	1	1	2420	119.66	34.554	33.43	BDL	187.644
428	24/7/2016	49	139	25.361	2	4	2	4	2	1	2	2	2	2			5.8	2	1	1410	43.54	BDL	15.541	89.35	148.431
429	24/7/2016	54	146	25.3331	2	4	1	2	2	2	2	2	2	1			13	3	2	2024	287.43	34.56	33.43	BDL	355.42
430	24/7/2016	45	160	17.5781	2	4	1	2	2	2	2	2	1	2	1		5.7	4	2	8901	61.99	34.8451	33.434	BDL	130.269
431	24/7/2016	36	137	19.1806	2	4	1	2	2	2	2	2	2	2			5.5	1	1	7662	1.232	34.94	33.89	BDL	70.062
432	24/7/2016	54	173	18.0427	2	4	2	4	2	2	2	2	2	2			5.2	1	1	2897	BDL	29.223	37.754	76.54	143.517
433	24/7/2016	64	167	22.9481	2	4	2	4	2	1	2	2	2	2			5.1	1	1	1321	BDL	20.0414	58.65	BDL	78.6914
434	24/7/2016	57	166	20.6852	2	4	2	4	2	2	2	2	2	2			5.2	1	1	2356	BDL	BDL	17.252	BDL	17.252
435	24/7/2016	62	138	32.5562	1	4	1	2	2	2	2	2	2	2		Hypertension	6.3	2	1	5791	94.85	35.3613	33.89	BDL	164.101
436	24/7/2016	63	151	27.6304	2	4	1	2	2	2	2	2	2	2		Stomach Pain	6.6	3	2	5775	50.43	35.43	33.8995	BDL	119.76
437	24/7/2016	37	159	14.6355	2	4	1	2	2	2	2	2	2	2			5.4	1	1	5485	11.32	35.6895	33.98	BDL	80.9895
438	24/7/2016	50	163	18.8189	2	4	1	2	2	1	1	2	2	2			5.8	2	1	5032	13.8606	35.9436	34	BDL	83.8042
439	24/7/2016	52	164	19.3337	2	4	1	1	2	2	2	2	2	2			5.3	1	1	4855	17.21	36.3778	34.342	BDL	87.9298
440	24/7/2016	66	169	23.1084	2	4	2	4	2	2	2	2	2	2			5.4	1	1	1924	10.103	BDL	18.85	BDL	28.953
441	24/7/2016	52	162	19.8141	2	4	1	2	2	2	2	2	2	2			5.7	1	1	4291	9.57	36.3993	34.54	BDL	80.5093
442	24/7/2016	70	146	32.8392	1	4	1	2	2	2	2	2	2	2			8.8	3	2	4124	630.406	36.462	34.554	BDL	701.422
443	24/7/2016	63	159	24.9199	2	4	1	2	2	2	1	2	2	2			5.9	2	1	3647	16.6005	36.6869	34.78	BDL	88.0674
444	24/7/2017	62	159	24.5243	2	4	1	2	2	1	2	2	2	2			6.4	2	1	3566	600.195	36.6869	34.8451	BDL	671.727
445	30/7/2016	68	169	23.8087	2	6	1	2	2	2	2	2	2	2			5.7	1	1	3552	37.701	36.8409	34.94	BDL	109.482
446	30/7/2016	45	154	18.9745	2	6	1	2	2	2	2	2	2	2		Asthama	6.2	2	1	3528	13.6308	37.0666	34.94	BDL	85.6374
447	30/7/2016	44	142	21.8211	2	6	1	2	2	2	2	2	2	2			6	2	1	3518	10.323	37.62	35.3613	BDL	83.3043
448	30/7/2016	65	170	22.4913	2	6	1	2	2	1	2	2	2	2			5.4	1	1	3228	11.28	37.754	35.43	BDL	84.464
449	30/7/2016	60	158	24.0346	2	6	1	2	2	2	2	2	2	2		Hypertension	5.6	1	1	3025	134.641	38.32	35.6895	BDL	208.65
450	30/7/2016	44	148	20.0877	2	6	1	2	2	2	2	1	2	2			6.2	2	1	2908	13.54	38.3926	36.3993	BDL	88.3319
451	30/7/2016	51	150	22.6667	2	6	1	2	2	2	2	2	2	2		Hypertension	6.7	3	2	2862	200.43	38.3926	36.462	BDL	275.285
452	30/7/2016	52	148	23.74	2	6	1	2	2	2	2	2	1	2	1		9.9	5	2	2447	17.6406	38.3926	36.6869	BDL	92.7201
453	30/7/2016	49	156	20.1348	2	6	1	2	2	2	2	2	2	2			5.8	2	1	2326	13.7543	38.43	36.753	BDL	88.9373
454	30/7/2016	44	147	20.3619	2	6	2	4	2	2	2	2	2	2			8.4	3	2	4285	193.32	BDL	23.723	84.892	301.935
455	30/7/2016	60	153	25.6312	2	6	1	2	2	2	2	2	2	2			6.4	2	1	2243	16.96	38.94	37.0666	BDL	92.9666
456	30/7/2016	37	144	17.8434	2	6	1	1	2	2	2	2	2	2			5.8	2	1	2031	13.643	39.0526	37.213	BDL	89.9086
457	30/7/2016	42	145	19.9762	2	6	2	4	2	2	2	2	2	2			5.1	1	1	1278	BDL	25.127	17.77	BDL	42.897
458	30/7/2016	46	141	23.1377	2	6	2	4	2	2	2	2	2	2			6.2	2	1	2274	1.349	BDL	13.7543	19.889	34.9923
459	30/7/2016	36	141	18.1077	2	6	1	2	2	2	2	2	1	2		Hypertension	5.9	4	2	9478	16.532	39.1525	37.213	BDL	92.8975
460	30/7/2016	40	156	16.4366	2	6	1	2	2	2	2	2	2	2			6.8	3	2	6743	172.076	39.26	37.303	BDL	248.639
461	30/7/2016	56	157	22.719	2	6	1	2	2	2	1	2	2	2		Ulcer	5.3	1	1	6462	17.13	39.2979	37.62	BDL	94.0479
462	30/7/2016	40	151	17.5431	2	6	1	2	2	2	2	2	2	2			5.6	1	1	6455	13.45	40.04	37.754	BDL	91.244
463	30/7/2016	36	140	18.3673	2	6	2	4	2	2	2	2	2	2			5.2	1	1	1643	BDL	5.453	16.66	18.293	40.406
464	30/7/2016	56	160	21.875	2	6	1	2	2	2	2	2	2	2			5.4	1	1	6030	11.24	40.054	38.103	BDL	89.397
465	30/7/2016	26	146	12.1974	2	6	2	4	2	2	2	2	2	2		Hypertension	5.7	1	1	1247	34.554	2.943	23.75	256.4	317.647
466	30/7/2016	69	158	27.6398	2	6	2	4	2	2	2	2	2	2			6.4	2	1	1245	111.305	173.843	75	49.43	409.578
467	30/7/2016	42	152	18.1787	2	6	2	4	2	2	2	2	2	2			5.6	1	1	1534	33.43	14.932	60	BDL	108.362
468	30/7/2016	44	149	18.1787	2	6	1	2	2	2	2	2	2	2			5.3	1	1	5787	16.96	40.3	38.1681	BDL	95.4281
469	30/7/2016	35	147	19.8189	2	6	1	2	2	2	2	2	1	2	1	Hypertension	5.3	4	2	4108	3.454	41.3666	38.263	BDL	83.0836
470	30/7/2016	41	163	15.4315	2	6	1	2	2	2	2	2	2	2			7.1	3	2	3750	12.183	43.1153	38.32	BDL	93.6183
471	30/7/2016	54	150	24	2	6	2	4	2	2	2	2	2	1			5	1	1	1786	BDL	BDL	54	24.23	78.23
472	30/7/2016	37	154	15.6013	2	6	1	2	2	2	2	1	2	2		Epilepsy	Clotted	2	1	3715	BDL	43.12	38.6843	BDL	81.8043
473	30/7/2016	47	172	15.887	2	6	1	2	2	1	1	2	2	2			5.3	1	1	3367	8.543	43.21	38.753	BDL	90.506
474	30/7/2016	60	169	21.0077	2	6	1	1	2	1	2	1	2	2		Herniya	5.4	1	1	3215	12.4006	43.254	39.0125	BDL	94.6671
475	30/7/2016	68	147	31.4684	1	6	2	4	2	2	2	2	2	2			5.7	1	1	1382	37.0666	5.564	44	BDL	86.6306
476	30/7/2016	57	151	24.9989	2	6	1	2	2	2	2	2	2	1		Kidney Stones	6.3	2	1	2875	8.21	43.43	39.043	BDL	90.683
477	30/7/2016	77	155	32.0499	1	6	2	4	2	2	2	2	2	1		Thyroid	5.8	2	1	1431	44.3	BDL	34.9	22.9	102.1
478	30/7/2016	54	155	22.4766	2	6	1	1	2	2	2	2	2	2			6.9	3	2	2144	11.56	43.433	39.43	BDL	94.423
479	30/7/2016	47	147	21.7502	2	6	1	2	2	2	2	2	1	1	1		11.7	5	2	7055	11.2187	43.54	39.7223	BDL	94.481
480	30/7/2016	55	146	25.8022	2	6	1	2	2	2	2	2	2	2	1		7.5	3	2	6443	130.024	44.2751	39.785	BDL	214.084
481	30/7/2016	59	155	24.5578	2	6	1	2	2	2	2	2	2	2		Hypertension	5.9	2	1	6278	2.56	44.3	40.0099	BDL	86.8699
482	30/7/2016	61	154	25.721	2	6	1	2	2	2	2	2	2	2			6.2	2	1	5193	13.54	44.56	40.3896	BDL	98.4896
483	30/7/2016	31	145	14.7444	2	6	1	2	2	2	2	2	2	2			5.9	2	1	4625	2.543	44.56	40.943	BDL	88.046
484	30/7/2016	60	153	25.6312	2	6	1	2	2	2	2	2	2	2			5.9	2	1	4544	2.543	44.7913	40.98	BDL	88.3143
485	30/7/2016	36	155	14.9844	2	6	1	2	2	2	2	2	1	2			6	4	2	4143	10.312	44.7913	41.077	BDL	96.1803
486	30/7/2016	47	165	14.9844	2	6	1	1	2	2	2	2	2	2			5.8	2	1	3665	76.751	44.9	41.643	BDL	163.294
487	30/7/2016	47	150	17.2635	2	6	1	2	2	2	2	2	2	2			5.6	1	1	3250	13.91	45.34	42.366	BDL	101.616
488	30/7/2016	79	153	33.7477	1	6	1	2	2	2	2	2	2	2			6.3	2	1	3154	7.985	45.3993	42.753	BDL	96.1373
489	30/7/2016	54	163	20.3244	2	6	1	2	2	1	2	2	1	2	1		8.8	5	2	3046	750.43	45.6666	43.54	BDL	839.637
490	30/7/2016	75	164	27.8852	2	6	2	4	2	2	2	2	2	2			5.9	2	1	1338	65.39	5.49	56.4	BDL	127.28
491	30/7/2016	50	149	22.5215	2	6	2	4	2	2	2	2	2	1		Epilepsy	5.6	1	1	4232	75.074	BDL	48.5	109.43	233.004
492	30/7/2016	55	150	24.4444	2	6	1	2	2	2	2	2	2	2		Thyroid	5.5	1	1	2144	242.551	45.67	44.303	BDL	332.524
493	30/7/2016	50	151	24.4444	2	6	1	2	2	2	2	2	2	2			5.5	1	1	2123	408.751	45.892	44.54	BDL	499.183
494	30/7/2016	55	154	21.9289	2	6	1	2	2	2	2	2	1	2	1	Bowel issues	9.1	5	2	7480	504.32	47.4153	44.65	BDL	596.385
495	30/7/2016	52	170	17.9931	2	6	2	4	2	2	2	2	2	1			5.7	1	1	9009	37.213	99.32	48.62	83.784	268.937
496	30/7/2016	50	160	19.5312	2	6	1	2	2	2	2	2	2	2			6.2	2	1	5101	13.54	47.53	45.54	BDL	106.61
497	30/7/2016	50	160	19.5312	2	6	2	4	2	2	2	2	2	2			6.5	3	2	1777	BDL	24.389	37.62	BDL	62.009
498	30/7/2016	46	154	19.3962	2	6	1	2	2	2	2	2	2	2			5.7	1	1	4921	30.678	48.1525	45.65	BDL	124.481
499	30/7/2016	51	149	22.9719	2	6	1	2	2	2	2	2	1	1	1	Bowel issues	8.2	5	2	4321	84.894	48.4054	46.54	BDL	179.839
500	30/7/2016	56	153	22.9719	2	6	2	4	2	2	2	2	2	2			6.8	3	2	1856	BDL	BDL	6.32	BDL	6.32
501	30/7/2017	53	141	23.9224	2	6	1	2	2	2	2	2	1	2	2		6.3	4	2	3367	7.5483	48.62	46.555	BDL	102.723
502	2016-07-30	70	166	25.4028	2	6	2	4	2	2	2	2	2	1			5.8	2	1	1450	44.303	BDL	76.34	BDL	120.643
503	30/7/2019	67	146	31.4318	2	6	1	2	2	2	2	2	2	2		Stomach Pain	6.9	3	2	2425	11.454	48.933	47.54	BDL	107.927
504	30/7/2016	55	171	18.8092	2	6	1	2	2	1	2	2	2	2		Hypertension	5.3	1	1	2298	430.2	49.04	47.65	BDL	526.89
505	30/7/2016	55	156	22.6003	2	6	2	4	2	2	2	2	2	1		Menstrual Cycle issues	5.5	1	1	4239	19.72	BDL	11.23	18.89	49.84
506	30/7/2016	55	172	18.5911	2	6	1	1	2	2	2	2	2	2			6.2	2	1	2257	234.511	49.66	47.863	BDL	332.034
507	30/7/2023	59	160	23.0469	2	6	1	2	2	2	2	2	2	2		Sinus	6.6	3	2	2101	49.857	49.9666	47.973	BDL	147.797
508	30/7/2016	71	160	27.7344	2	6	2	4	2	2	2	2	2	2		Ulcer, Piles	6.2	2	1	1573	19.98	4.543	43.433	29.66	97.616
509	30/7/2016	52	155	21.6441	2	6	2	4	2	2	2	2	2	2			4.7	1	1	1897	BDL	13.932	8.432	19.313	41.677
510	2016-07-30	61	162	23.2434	2	6	1	2	2	2	2	2	2	2			5.9	2	1	9876	2.3454	49.9666	48.54	2.34	103.192
511	30/7/2016	42	145	19.9762	2	6	1	2	2	2	2	2	2	2			6	2	1	9812	12.435	51.3405	48.55	2.34	114.666
512	30/7/2016	47	140	23.9796	2	6	1	2	2	2	2	2	2	2			5.9	2	1	8907	8.78	51.7153	48.589	2.34	111.424
513	30/7/2016	48	152	20.7756	2	6	1	2	2	2	2	2	2	1			5.6	1	1	5858	13.54	53.7051	48.863	2.34	118.448
514	30/7/2016	45	155	18.7305	2	6	1	2	2	2	2	2	2	2			5.3	1	1	5474	82.621	54.33	48.973	2.34	188.264
515	30/7/2016	50	151	21.9289	2	6	1	2	2	1	1	2	2	2			5.3	1	1	4108	99.99	54.34	49.054	2.34	205.724
516	30/7/2032	90	154	37.9491	2	6	2	4	2	2	2	2	2	1			7.2	3	2	7033	56.98	114.12	8.32	BDL	179.42
517	2016-07-30	64	156	26.2985	2	6	1	2	2	2	2	2	2	1			5.5	1	1	4051	142.88	54.3993	49.09	2.56	248.929
518	30/7/2016	67	158	26.8386	2	6	2	4	2	2	2	2	2	2			5.7	1	1	4323	37.213	BDL	76.43	88.54	202.183
519	30/7/2016	53	152	22.9398	2	6	2	4	2	2	2	2	2	2		Thyroid	6	2	1	2431	84.674	27.58	12.435	BDL	124.689
520	30/7/2016	60	152	25.9695	2	6	1	1	2	2	2	2	2	1			6.1	2	1	3630	52.377	54.3993	49.54	2.56	158.876
521	30/7/2037	61	152	26.4024	2	6	2	4	2	2	2	2	1	2	1	Thryoid	7.2	5	2	4239	49.054	BDL	11.323	BDL	60.377
522	30/7/2016	57	152	24.6711	2	6	2	4	2	2	2	2	2	2			5.9	2	1	3241	65.43	BDL	109.43	BDL	174.86
523	30/7/2016	56	168	19.8413	2	6	2	4	2	1	2	2	2	2			5.9	2	1	4691	68.434	BDL	9.4342	BDL	77.8682
524	30/7/2040	45	156	18.4911	2	6	1	2	2	2	2	2	2	2			6.5	3	2	3514	54.34	55.322	49.54	2.56	161.762
525	2016-07-30	48	154	20.2395	2	6	1	2	2	2	2	2	2	2			5.6	1	1	2406	678.32	55.322	49.59	2.56	785.792
526	30/7/2042	56	153	23.9224	2	6	1	2	2	2	2	2	1	2	1		13.5	5	2	2308	877.43	55.34	49.857	2.56	985.187
527	30/7/2016	58	158	23.2335	2	6	1	2	2	2	2	2	2	2			5.4	1	1	2265	13.18	55.443	50.43	2.56	121.613
528	30/7/2044	63	152	27.268	2	6	1	2	2	2	2	2	2	2		Hypertension	7.5	3	2	2262	129.937	56	50.973	2.56	239.47
529	30/7/2045	50	145	23.7812	2	6	1	2	2	2	2	2	2	2			6.9	3	2	9121	11.44	56.0153	51.912	2.56	121.927
530	30/7/2046	93	163	35.0032	2	6	1	2	2	2	2	2	2	1			7.8	3	2	8167	93.89	56.0153	52.377	2.56	204.842
531	30/7/2016	49	157	19.8791	2	6	1	2	2	2	2	1	2	2			6.1	2	1	7864	71.288	56.76	52.413	2.56	183.021
532	30/7/2016	70	171	23.939	2	6	1	2	2	1	1	2	2	2		Jaundice	5.6	1	1	6129	89.54	56.943	52.913	2.56	201.956
533	30/7/2016	45	154	18.9745	2	6	1	2	2	2	2	2	2	2			5.4	1	1	5654	13.18	56.98	53.18	2.56	125.9
534	30/7/2016	54	153	23.0681	2	6	1	2	2	2	2	2	2	2		Stomach Pain	5.3	1	1	5645	154.54	57.1525	53.753	2.56	268.005
535	2016-07-30	54	162	20.5761	2	6	1	2	2	2	2	2	2	2			6.1	2	1	5287	69.254	58.3778	54.34	2.56	184.532
536	30/7/2016	58	160	22.6562	2	6	2	4	2	2	2	2	2	2			5.6	1	1	8002	48.5	BDL	1.432	109.434	159.366
537	30/7/2016	68	152	29.4321	2	6	1	2	2	2	2	2	2	2			5.9	2	1	5166	8.78	58.65	54.54	128.32	250.29
538	30/7/2016	57	162	21.7193	2	6	1	2	2	2	2	2	2	2			5.6	1	1	4817	89.35	60.3	54.54	256.4	460.59
539	30/7/2016	68	161	26.2336	2	6	1	2	2	1	2	2	2	2			6	2	1	4562	12.8205	60.3	55.43	200.43	328.981
540	30/7/2056	60	163	22.5827	2	7	2	4	2	1	1	2	1	1	1		8.8	5	2	1877	198.4	54.3993	4.563	BDL	257.362
541	30/7/2057	48	158	19.2277	2	7	2	4	2	2	2	2	1	2	1		6.4	4	2	7035	108.945	BDL	12.435	BDL	121.38
542	30/7/2016	46	151	20.1746	2	7	2	4	2	2	2	2	2	2			5.1	1	1	1321	BDL	BDL	11.21	BDL	11.21
543	2016-07-30	51	151	22.3674	2	7	2	4	2	2	2	2	2	2			6.3	2	1	6621	104.3	BDL	9.432	BDL	113.732
544	30/7/2016	50	163	18.8189	2	7	2	4	2	2	1	2	2	2			5.2	1	1	1273	BDL	BDL	8.432	BDL	8.432
545	30/7/2061	61	169	21.3578	2	7	2	4	2	1	2	2	1	2			10	5	2	6218	244.3	BDL	19.43	BDL	263.73
546	30/7/2016	55	148	25.1096	2	7	2	4	2	2	2	2	2	2			6.2	2	1	1465	19.843	BDL	8.6	BDL	28.443
547	30/7/2016	62	157	25.1532	2	7	1	2	2	2	2	2	2	2			5.9	2	1	4393	7.234	60.32	55.43	198.43	321.414
548	30/7/2016	53	143	25.9181	2	7	1	2	2	2	2	2	2	2			5.9	2	1	4382	5.012	63.1351	55.44	212.32	335.907
549	30/7/2016	52	150	23.1111	2	7	1	2	2	2	2	2	2	2			5.9	2	1	4321	139.1	63.1817	55.453	203.43	461.165
550	2016-07-30	54	163	20.3244	2	7	1	2	2	2	2	2	2	2			5.7	1	1	4321	23.97	64.15	55.685	218.32	362.125
551	30/7/2016	38	141	19.1137	2	7	1	2	2	2	2	2	2	2			5.6	1	1	4231	115.88	64.6	56.03	201.43	437.94
552	30/7/2016	39	146	18.2961	2	7	2	4	2	2	2	2	2	1			5.4	1	1	1708	10.103	BDL	49.654	287.43	347.187
553	30/7/2069	34	139	17.5974	2	7	1	2	2	2	2	2	2	2			6.8	3	2	4212	165.931	65.14	56.145	298.43	585.646
554	30/7/2016	45	157	18.2563	2	7	1	2	2	2	2	2	2	2			6.3	2	1	3850	6.782	65.34	56.145	287.43	415.697
555	30/7/2016	55	161	21.2183	2	7	2	4	2	1	2	2	2	2			5.9	2	1	6852	69.65	183.43	37.94	BDL	291.02
556	30/7/2016	55	147	25.4524	2	7	1	2	2	2	2	2	2	2			6.2	2	1	3822	233.611	65.43	56.235	56.5	411.776
557	2016-07-30	41	159	16.2177	2	7	1	2	2	2	2	2	2	2			5.7	1	1	3667	22.9	65.66	57.035	6.77	152.365
558	30/7/2016	56	151	24.5603	2	7	1	2	2	2	2	2	2	2			5.6	1	1	3592	11.323	65.66	57.863	6.77	141.616
559	30/7/2016	44	154	18.5529	2	7	1	2	2	2	2	2	2	2			5.5	1	1	3421	203.43	66.54	58.753	6.77	335.493
560	30/7/2016	39	140	19.898	2	7	1	2	2	2	2	2	2	2			5.3	1	1	3182	15.34	66.543	59.353	6.77	148.006
561	30/7/2016	55	153	23.4952	2	7	2	4	2	2	2	2	2	2			5.7	1	1	1256	37.303	BDL	8.95	24.23	70.483
562	30/7/2016	60	158	24.0346	2	7	1	2	2	2	2	2	2	2			6.3	2	1	3100	6.323	66.543	59.98	6.77	139.616
563	2016-07-30	49	157	19.8791	2	7	1	2	2	2	1	2	2	2			6.4	2	1	2585	16.96	66.59	60.43	6.77	150.75
564	30/7/2080	34	143	16.6267	2	7	1	2	2	2	2	2	2	2		Intestinal dysfunction	6.7	3	2	2339	200.43	67.4817	60.98	7.52208	336.414
565	30/7/2016	57	153	24.3496	2	7	2	4	2	2	2	2	2	2			6.2	2	1	2628	BDL	9.954	49.95	BDL	59.904
566	30/7/2016	34	137	18.115	2	7	1	2	2	2	2	2	2	2			6.4	2	1	9768	2.56	67.86	61.685	7.93	140.035
567	30/7/2016	44	150	19.5556	2	7	1	2	2	2	2	2	2	2			4.9	1	1	6578	BDL	67.98	63.303	7.935	139.218
568	30/7/2084	57	155	23.7253	2	7	1	2	2	2	2	2	1	2	2		5.9	4	2	5786	13.984	69.46	63.753	8.32	155.517
569	30/7/2085	44	144	21.2191	2	7	1	2	2	2	2	2	1	2	1		6.1	4	2	5678	16.7143	71.7817	64.303	8.32	161.119
570	30/7/2086	50	145	23.7812	2	7	1	2	2	2	2	2	1	2			6.4	4	2	5013	2.56	72.32	64.43	8.43	147.74
571	30/7/2016	41	167	14.7011	2	7	2	4	2	2	2	2	2	2			5.7	1	1	3456	37.62	BDL	38.0428	BDL	75.6628
572	30/7/2016	42	145	19.9762	2	7	1	2	2	2	2	2	2	2			5.8	2	1	4312	88.792	73.7423	65.485	8.69	236.709
573	2016-07-30	45	158	18.026	2	7	1	2	2	2	2	2	2	2			5.3	1	1	4128	15.22	74.57	65.945	8.85	164.585
574	30/7/2090	59	154	24.8777	2	9	2	4	1	2	2	2	2	2			5.1	1	1	2345	BDL	BDL	9.32	BDL	9.32
575	30/7/2091	42	160	16.4062	2	7	1	2	2	2	1	2	2	2		joint pain	6.3	2	1	3611	6.1254	74.57	65.945	8.855	155.495
576	30/7/2092	75	159	29.6665	1	9	1	2	1	2	2	2	2	2			5.9	2	1	3508	13.54	76.0817	66.035	9.11	164.767
577	30/7/2093	86	172	29.0698	2	9	2	4	1	2	2	2	2	2			6.2	2	1	6574	BDL	BDL	50.54	BDL	50.54
578	30/7/2094	60	156	24.6548	2	9	2	4	1	2	2	2	2	2			5.9	2	1	1428	70.754	13.5261	38.544	29.66	152.484
579	30/7/2095	59	155	24.5578	2	7	2	4	2	2	2	2	2	2			5.9	2	1	2588	72.754	11.232	9.89953	29.66	123.546
580	30/7/2096	51	143	24.9401	2	7	1	2	2	2	2	2	2	2			5.9	2	1	3034	13.54	76.43	66.54	9.11	165.62
581	2016-07-31	86	169	30.111	1	7	2	4	2	1	2	2	2	1			5.8	2	1	3024	44.54	33.8995	50.932	95.43	224.802
582	2016-07-31	35	156	14.382	2	7	1	2	2	2	1	2	2	2			6.3	2	1	2345	6.094	76.43	66.54	9.11	158.174
583	2016-07-31	60	161	23.1473	2	8	1	2	2	1	2	2	2	2		Bowel issues	5.4	1	1	6852	13.18	76.64	66.76	9.11	165.69
584	2016-07-31	65	158	26.0375	2	7	2	4	2	2	2	2	2	1			5.6	1	1	1273	33.6	BDL	39.3995	BDL	72.9995
585	2016-07-31	57	163	21.4536	2	9	1	2	1	2	2	2	1	1			7	4	2	6143	12.1548	77.54	66.835	9.11	165.64
586	2016-07-31	61	154	25.721	2	7	1	2	2	1	2	2	2	2			8.3	3	2	4588	430.531	77.893	67.954	9.11	585.488
587	2016-07-31	49	141	24.6466	2	7	1	2	2	2	2	2	2	2		Bowel issues	5.7	1	1	4567	20.2	78.9	69.863	9.11	178.073
588	2016-07-31	70	157	28.3987	2	7	1	2	2	2	2	2	2	1		Ulcer	6.1	2	1	4108	16.71	79.43	69.905	9.11	175.155
589	2016-07-31	72	155	29.9688	1	7	1	2	2	2	2	2	2	1			6.4	2	1	3894	2.56	81.32	70.43	9.11	163.42
590	2016-07-31	62	170	21.4533	2	7	2	4	2	2	2	2	2	2			5.9	2	1	1338	73.434	35.6895	10.64	96.65	216.413
591	2016-07-31	55	144	26.5239	2	7	1	2	2	2	2	2	2	2			5.4	1	1	3865	12.935	81.32	70.844	9.11	174.209
592	2016-07-31	69	156	28.3531	2	7	1	2	2	2	2	2	2	2		Allergy	5.8	2	1	3233	88.76	81.42	71.277	9.11	250.567
593	2016-07-31	83	173	27.7323	2	7	1	2	2	2	1	2	2	1			6.2	2	1	2243	97.815	82.828	71.309	9.11	261.062
594	2016-07-31	80	175	26.1224	2	7	2	4	2	1	1	2	2	2			5.5	1	1	1234	19.743	BDL	51.674	BDL	71.417
595	2016-07-31	69	169	24.1588	2	7	2	4	2	1	1	2	2	2			7.1	3	2	4735	12.454	26.4054	39.9767	88.43	167.266
596	2016-07-31	88	166	31.935	1	7	2	4	2	2	2	2	2	1			5.9	2	1	2620	73.97	60.3	11.0921	123.54	268.902
597	2016-07-31	77	174	25.4327	2	9	2	4	1	2	2	2	2	2			5.7	1	1	1278	37.754	1.9382	52.32	2.34	94.3522
598	2016-07-31	67	154	28.251	2	8	1	2	2	2	2	2	2	2			5.5	1	1	2199	2.34	84	71.345	9.11	166.795
599	2016-07-31	52	163	19.5717	2	8	1	1	1	2	2	2	2	2		Hypertension	5.2	1	1	8621	230.751	84.43	71.485	9.11	395.776
600	2016-07-31	112	155	46.6181	2	8	1	2	2	2	2	2	2	2		Bowel issues	6.1	2	1	5418	2.56	85.34	71.845	9.11	168.855
601	2016-07-31	50	162	19.052	2	8	1	2	2	2	2	2	2	2			6	2	1	4771	154.253	85.432	72.112	9.11	320.907
602	2016-07-31	68	162	25.9107	2	8	1	2	2	2	2	2	2	2			5.8	2	1	4623	87.764	85.72	75.34	9.21	258.034
603	2016-07-31	50	162	19.052	2	8	1	2	2	2	2	2	2	2			5.6	1	1	4508	13.18	85.72	76.54	9.24	184.68
604	2016-07-31	45	142	22.317	2	8	1	2	2	2	2	2	2	2			6	2	1	4469	153.096	85.74	77.65	9.25401	325.74
605	2016-07-31	54	163	20.3244	2	8	1	2	2	1	2	2	2	2			5.6	1	1	4009	13.18	86.0394	77.685	9.29413	186.199
606	2016-07-31	64	172	21.6333	2	8	1	2	2	1	2	2	2	2			5.7	1	1	3872	20.1232	87.94	78.285	9.32	195.668
607	2016-07-31	49	140	25	2	8	1	1	2	2	2	2	2	2			5.5	1	1	3865	75.861	88.43	78.54	9.4	252.231
608	2016-07-31	75	157	30.4272	2	8	1	1	2	2	2	2	2	2		Bowel issues	6.2	2	1	3353	107.175	88.43	78.663	12.454	286.722
609	2016-07-31	49	163	18.4425	2	8	1	2	2	2	2	2	2	2			5.9	2	1	2243	203.43	89.66	79.705	34.654	407.449
610	2016-07-31	55	145	26.1593	2	8	1	2	2	2	2	2	2	2		Bowel issues	6	2	1	9608	150.473	90.02	80.644	56.98	378.117
611	2016-07-31	37	154	15.6013	2	8	1	2	2	1	2	2	2	2			6.3	2	1	8765	5	90.32	81.109	98.34	274.769
612	2016-07-31	50	160	19.5312	2	8	1	2	2	1	2	1	2	2			5.4	1	1	5645	12.9343	90.5	81.145	12.43	197.009
613	2016-07-31	65	165	23.8751	2	8	1	2	2	1	1	2	2	2			5.8	2	1	5638	87.1	90.5	81.645	45.32	304.565
614	2016-07-31	67	167	24.0238	2	8	1	2	2	1	2	2	2	2			5.6	1	1	5589	65.945	91.828	81.863	98.435	338.071
615	2016-07-31	45	138	23.6295	2	8	1	2	2	2	2	2	2	2			5.7	1	1	5321	17.32	91.8705	81.912	78.54	269.643
616	2016-07-31	56	167	20.0796	2	8	1	2	2	2	1	2	2	2		Bowel issues	5.5	1	1	3988	75.751	93.32	82.235	88.54	339.846
617	2016-07-31	52	161	20.061	2	8	1	2	2	2	2	2	2	2			5.8	2	1	3454	86.99	93.843	82.685	54.43	317.948
618	2016-07-31	68	159	26.8977	2	8	1	2	2	2	2	2	2	2		Hypertension	5.7	1	1	2931	56.5	95.0005	83.235	56.5	291.236
619	2016-07-31	55	148	25.1096	2	8	1	1	2	2	2	2	2	1			5.9	2	1	2848	510.74	97.64	87.485	9.4	705.265
620	2016-07-31	74	165	27.1809	2	8	1	1	2	2	2	2	2	2			5	1	1	2628	2.34	98.163	87.54	9.4	197.443
621	2016-07-31	50	148	22.8269	2	8	1	2	2	2	2	2	2	2			6.6	3	2	2610	49.701	98.4	88.085	9.4	245.586
622	2016-07-31	54	144	26.0417	2	8	1	2	2	2	2	2	2	2			5.9	2	1	2353	543.45	98.432	BDL	9.4	651.282
623	2016-07-31	64	157	25.9645	2	8	1	2	2	2	2	2	2	2			5.6	1	1	2262	65.485	98.443	BDL	9.4	173.328
624	2016-07-31	48	162	18.2899	2	8	1	1	2	1	2	1	2	2			5	1	1	2262	1.9843	98.65	BDL	9.57	110.204
625	2016-07-31	51	159	20.1733	2	8	1	2	2	2	2	2	2	2			6	2	1	2121	146.693	99.92	BDL	9.85083	256.464
626	2016-07-31	69	166	25.0399	2	8	1	2	2	1	2	2	2	2			6.2	2	1	8190	10.13	99.99	BDL	9.863	119.983
627	2016-07-31	33	136	17.8417	2	8	1	2	2	2	2	2	2	2			5.6	1	1	7897	17.32	100.828	BDL	10.0806	128.229
628	2016-07-31	70	150	31.1111	2	8	1	2	2	2	2	2	2	2			5.7	1	1	4849	56.235	100.986	BDL	10.13	167.351
629	2016-07-31	54	148	24.653	2	8	1	2	2	2	2	2	2	2			5.2	1	1	4621	230.4	102.34	BDL	10.204	342.944
630	2016-07-31	53	165	19.4674	2	8	1	1	2	2	2	2	1	2	1	Hypertension	10	5	2	4150	17.69	102.5	BDL	10.255	130.445
631	2016-07-31	53	151	23.2446	2	8	1	2	2	2	2	2	2	2			5.9	2	1	4108	52.913	102.752	BDL	10.312	165.977
632	2016-07-31	53	163	19.9481	2	8	1	2	2	2	2	2	2	2			5.4	1	1	3850	222.543	102.87	BDL	10.323	335.736
633	2016-07-31	41	144	19.7724	2	8	1	2	2	2	2	2	2	2			5.2	1	1	2908	15.1	103.663	BDL	10.35	129.113
634	2016-07-31	74	169	25.9095	2	8	1	2	2	1	2	2	2	2			5.2	1	1	2561	14.9987	104.3	BDL	10.5005	129.799
635	2016-07-31	40	142	19.8373	2	8	1	2	2	2	2	2	2	2			6	2	1	2390	145.056	104.434	BDL	10.75	260.24
636	2016-07-31	42	147	19.4363	2	8	1	2	2	2	2	2	2	2			5.2	1	1	2322	14.79	108.62	BDL	10.827	134.237
637	2016-07-31	64	143	31.2974	2	8	1	2	2	2	2	2	2	2			6.1	2	1	2243	2.543	109.43	BDL	11.01	122.983
638	2016-07-31	61	162	23.2434	2	9	2	4	2	2	2	2	2	2			5	1	1	1428	BDL	BDL	40.432	BDL	40.432
639	2016-07-31	69	169	24.1588	2	9	2	4	2	2	2	2	1	1			7.8	5	2	6544	185.893	25.6389	11.432	86.54	309.504
640	2016-07-31	38	147	17.5853	2	8	1	2	2	2	2	2	2	2			6.2	2	1	8987	10.0806	111.34	BDL	11.2187	132.639
641	2016-07-31	40	150	17.7778	2	8	1	2	2	2	2	2	2	2			5.9	2	1	8599	16.96	111.92	BDL	11.32	140.2
642	2016-07-31	50	149	22.5215	2	8	1	2	2	2	2	2	2	2			5.2	1	1	7656	14.607	112.32	BDL	11.44	138.367
643	2016-07-31	64	157	25.9645	2	8	1	2	2	2	2	2	2	2			5.7	1	1	4897	56.145	112.32	BDL	11.56	180.025
644	2016-07-31	48	150	21.3333	2	8	1	2	2	2	2	2	2	2		Bowel issues	5.3	1	1	4345	18.57	113.45	BDL	11.961	143.981
645	2016-07-31	60	163	22.5827	2	8	1	2	2	2	2	2	2	2			5.7	1	1	4065	51.601	114.34	BDL	12.16	178.101
646	2016-07-31	43	141	21.6287	2	8	1	2	2	2	2	2	2	2			5.2	1	1	2434	14.53	116.64	BDL	12.183	143.353
647	2016-07-31	43	149	19.3685	2	8	1	2	2	2	2	2	2	2			5.4	1	1	2332	17.91	116.64	BDL	12.36	146.91
648	2016-07-31	48	158	19.2277	2	1	1	2	2	2	1	2	2	2			5.5	1	1	8497	76.766	118.66	BDL	12.36	207.786
649	2016-07-31	65	162	24.7676	2	1	1	2	2	2	2	2	2	2		Stroke	6	2	1	6643	211.104	119.78	BDL	12.4006	343.285
650	2016-07-31	54	160	21.0937	2	1	1	2	2	1	2	2	2	2			6.1	2	1	6491	2.543	120.443	BDL	12.5221	135.508
651	2016-07-31	68	166	24.677	2	1	1	2	2	1	2	2	2	2			6.3	2	1	4933	139.973	122.43	BDL	12.632	275.035
652	2016-07-31	68	158	27.2392	2	1	1	2	2	2	2	2	2	2		Hypertension	8.7	3	2	3530	1.28	127.742	BDL	12.75	141.772
653	2016-07-31	50	156	20.5457	2	1	1	2	2	2	2	2	2	2		Bowel issues	5.9	2	1	3011	66.54	128.5	BDL	12.752	207.792
654	2016-07-31	42	142	20.8292	2	1	1	2	2	2	2	2	2	2		Bowel issues	6.1	2	1	2897	8.7934	128.58	BDL	12.8205	150.194
655	2016-07-31	77	158	30.8444	1	1	1	2	2	1	2	1	1	2	1		14	5	2	9876	BDL	128.9	BDL	12.93	141.83
656	2016-07-31	71	168	25.1559	2	1	1	2	2	2	2	2	2	2			5.4	1	1	6612	17.883	130.29	BDL	12.9343	161.107
657	2016-07-31	40	160	15.625	2	1	1	2	2	2	1	2	2	2		Bowel issues	5.9	2	1	4888	251.511	133.5	BDL	12.935	397.946
658	2016-07-31	69	160	26.9531	2	1	1	1	2	1	2	1	2	2			5.6	1	1	4349	17.32	135.602	BDL	12.9521	165.874
659	2016-07-31	55	151	24.1217	2	1	1	2	2	1	1	2	2	2		Bowel issues	6.5	3	2	4322	54.093	136.043	BDL	13.23	203.366
660	2016-07-31	70	158	28.0404	2	1	1	2	2	1	2	2	2	2			5.9	2	1	3865	126.157	154.09	BDL	13.24	293.487
661	2016-07-31	69	157	27.993	2	1	1	2	2	2	2	2	2	2			6	2	1	3250	64.43	186.4	BDL	13.32	264.15
662	2016-07-31	60	156	24.6548	2	2	2	2	2	2	2	2	2	1			5.8	2	1	9323	44.65	BDL	52.654	BDL	97.304
663	2016-07-31	33	147	15.2714	2	1	1	2	2	2	2	2	2	2		Underwent Eye surgery	6.1	2	1	3242	6.0945	187.75	BDL	13.32	207.165
664	2016-07-31	66	158	26.4381	2	1	1	1	2	2	2	2	2	2			5.5	1	1	2975	13.32	188.75	BDL	13.395	215.465
665	2016-07-31	58	165	21.3039	2	1	1	2	2	2	1	2	2	2			5.9	2	1	2865	12.752	193.32	BDL	13.43	219.502
666	2016-07-31	54	157	21.9076	2	1	1	2	2	2	2	2	1	2	1		6	4	2	2554	64.303	193.32	BDL	13.43	271.053
667	2016-07-31	59	153	25.204	2	1	1	2	2	2	2	1	2	2			5.8	2	1	2546	86.75	194.4	BDL	13.54	294.69
668	2016-07-31	46	141	23.1377	2	1	1	2	2	2	2	2	2	2			5.8	2	1	2352	89.543	195.144	BDL	13.54	298.227
669	2016-07-31	65	157	26.3702	2	1	1	2	2	2	2	2	2	1		Bowel issues	7.4	3	2	2052	127.156	197.64	BDL	13.54	338.336
670	2016-07-31	51	164	18.9619	2	1	1	2	2	1	1	2	2	2			4.9	1	1	2028	BDL	197.64	BDL	13.54	211.18
671	2016-07-31	65	166	23.5883	2	1	2	4	2	1	2	2	2	2			5.5	1	1	1678	19.92	BDL	40.74	BDL	60.66
672	2016-07-31	53	160	20.7031	2	1	1	2	2	2	2	2	2	2			5.1	1	1	8386	1.897	198.4	BDL	13.54	213.837
673	2016-07-31	51	153	21.7865	2	1	1	2	2	2	2	2	1	2			10.9	5	2	8133	305.559	199.3	BDL	13.54	518.399
674	2016-07-31	64	160	25	2	2	1	2	2	2	2	2	2	2			7.8	3	2	6562	97.1	200.3	BDL	13.54	310.94
675	2016-07-31	68	163	25.5937	2	1	1	2	2	2	2	2	2	2			5.5	1	1	4562	13.32	200.54	BDL	13.54	227.4
676	2016-07-31	81	162	30.8642	1	1	1	2	2	1	2	2	2	2			5.8	2	1	4410	112.796	200.76	BDL	13.54	327.096
677	2016-07-31	61	145	29.0131	2	1	1	2	2	2	2	2	2	2			6.9	3	2	4321	185.056	203.4	BDL	13.54	401.996
678	2016-07-31	60	178	18.937	2	1	1	2	2	2	2	2	2	2			5.8	2	1	4167	112.362	204.3	BDL	13.54	330.202
679	2016-07-31	66	166	23.9512	2	1	1	2	2	1	2	2	2	2			5.6	1	1	4164	16.715	204.574	BDL	13.54	234.829
680	2016-07-31	55	159	21.7555	2	1	1	2	2	2	2	2	2	2			5.3	1	1	3024	69.641	210.379	BDL	13.54	293.56
681	2016-07-31	65	161	25.0762	1	1	1	2	2	1	2	2	2	2			5.4	1	1	2824	56.145	212.34	BDL	13.64	282.125
682	2016-07-31	71	155	29.5525	2	1	1	2	2	2	2	2	2	2			5.7	1	1	2452	50.973	214.004	BDL	13.64	278.617
683	2016-07-31	52	157	21.0962	2	5	1	2	2	2	2	2	1	1	1		8.5	5	2	2446	256.4	221.3	BDL	13.75	491.45
684	2016-07-31	58	159	22.9421	2	5	1	2	2	2	2	2	1	1			9.6	5	2	5048	72.964	223.53	BDL	13.753	310.247
684	2016-07-31	59	167	21.1553	2	5	1	2	2	2	2	2	2	1			4.8	1	1	5776	BDL	222.543	BDL	13.75	236.293
685	2016-07-31	52	153	22.2137	2	5	2	4	2	2	2	2	2	2		Joint pain	6	2	1	3234	84.89	BDL	11.8943	BDL	96.7843
687	2016-07-31	60	150	26.6667	2	5	2	4	2	2	2	2	2	1		Skin disease	5.8	2	1	1213	45.54	1.984	53.2261	11.24	111.99
688	2016-07-31	44	158	17.6254	2	5	1	2	2	2	2	2	2	1			6.1	2	1	4927	396.296	231.32	BDL	13.78	641.396
689	2016-07-31	70	180	21.6049	2	5	1	2	2	2	2	2	1	1			7.2	3	2	3865	10.204	244.3	BDL	13.794	268.298
690	2016-07-31	39	147	18.048	2	5	1	2	2	2	2	2	2	1			5	1	1	3250	1.984	270.348	BDL	13.85	286.182
691	2016-07-31	78	161	30.0914	1	5	2	4	2	2	2	2	1	1	1		8.5	5	2	6575	193.43	BDL	41.2359	BDL	234.666
692	2016-07-31	46	156	18.902	2	5	1	2	2	2	1	2	1	1	1		9.5	5	2	3030	2.56	275.348	BDL	14.21	292.118
693	2016-07-31	54	156	22.1893	2	5	2	4	2	2	2	2	2	2		Joint pain	6.1	2	1	1925	19.323	BDL	12.32	1.28	32.923
694	2016-07-31	74	168	26.2188	2	5	2	4	2	2	2	2	2	2			5.9	2	1	2325	21.5	BDL	53.334	BDL	74.834
695	2016-07-31	58	159	22.9421	2	5	2	4	2	2	2	2	1	2	1		11.2	5	2	5779	366.085	19.21	41.43	67.54	494.265
696	2016-07-31	59	163	22.2063	2	5	1	2	2	1	2	2	1	2	1		10.2	5	2	2675	9.85083	438.94	BDL	14.28	463.071
697	2016-07-31	62	147	28.6917	2	5	2	4	2	2	2	2	2	1			5.1	1	1	5323	BDL	122.14	12.43	19.478	154.048
698	2016-07-31	59	163	22.2063	2	5	1	2	2	2	2	2	2	2			4.8	1	1	2447	BDL	682.5	BDL	128.32	810.82
699	2016-07-31	54	155	22.4766	2	5	2	4	2	2	2	2	1	2	1		7.2	5	2	1560	171.606	BDL	53.432	BDL	225.038
700	2016-07-31	67	151	29.3847	2	5	2	4	2	2	2	2	2	2		Thyroid problem	6	2	1	4572	84.892	57.1525	41.434	113.54	297.019
701	2016-07-31	74	162	28.1969	2	5	2	4	2	2	2	2	1	1	1		11.2	5	2	3456	367.43	26.3231	12.4342	87.54	493.727
702	2016-07-31	64	147	29.6173	2	5	1	2	2	2	2	2	1	2	1		8.5	5	2	2281	256.4	BDL	BDL	256.4	512.8
703	2016-07-31	65	155	27.0552	2	5	2	4	2	2	2	2	2	2			5.8	2	1	2623	45.65	1.74284	53.4343	2.34	103.167
704	2016-07-31	54	152	23.3726	2	5	2	4	2	2	2	2	2	2			4.8	1	1	1522	BDL	95.43	41.453	110.323	247.206
705	2016-07-31	48	145	22.83	2	5	1	2	2	2	2	2	1	1	1		5.5	5	2	5736	226.323	BDL	BDL	200.43	426.753
706	2016-07-31	66	159	26.1066	2	5	2	4	2	2	1	1	1	1	1	Bowel issues	5.6	5	2	5249	20.0821	BDL	12.854	BDL	32.9361
707	2016-07-31	50	160	19.5312	2	5	1	2	2	1	2	2	1	2	1		5.7	5	2	5692	74.861	BDL	BDL	198.43	273.291
708	2016-07-31	49	159	19.3821	2	5	2	4	2	2	2	2	2	2			6.2	2	1	3456	BDL	BDL	53.943	BDL	53.943
709	2016-07-31	64	152	27.7008	2	5	1	2	2	2	2	2	1	2	1		11.2	5	2	5480	12.932	BDL	BDL	212.32	225.252
710	2016-07-31	71	169	24.8591	2	5	2	4	2	2	2	2	1	1			8.2	3	2	1212	188.43	122.14	41.954	19.478	372.002
711	2016-07-31	67	167	24.0238	2	5	2	4	2	2	2	2	1	1	1		9.6	5	2	6519	231.32	BDL	28.99	BDL	260.31
712	2016-07-31	92	159	36.391	1	5	2	4	2	2	2	2	2	1			5.2	1	1	1834	BDL	32.1941	8.983	93.78	134.957
713	2016-07-31	67	150	29.7778	2	5	2	4	2	2	2	2	1	1	1		10.2	5	2	5432	275.348	76.0817	12.343	188.43	552.203
714	2016-07-31	78	166	28.306	2	5	1	2	2	2	2	2	1	1	1		8.5	5	2	4985	274.511	BDL	BDL	203.43	477.941
715	2016-07-31	75	170	25.9516	2	5	2	4	2	2	2	2	2	1			5.6	1	1	2985	101.32	54.12	9.323	109.32	274.083
716	2016-07-31	69	157	27.993	2	5	2	4	2	2	2	2	2	2			4.8	1	1	1256	BDL	24.93	5.643	83.894	114.467
717	2016-07-31	72	160	28.125	2	5	2	4	2	2	2	2	2	2			4.9	1	1	2135	BDL	93.43	17.934	99.045	210.409
718	2016-07-31	69	169	24.1588	2	5	2	4	2	2	2	2	2	2			5.1	1	1	1234	BDL	19.32	2.943	69.65	91.913
719	2016-07-31	74	157	30.0215	2	5	2	4	2	2	2	2	2	2		Thyroid problem	4.2	1	1	5182	BDL	55.322	1.2943	111.343	167.959
720	2016-07-31	68	158	27.2392	2	5	2	4	2	2	2	2	2	1			4.6	1	1	9873	BDL	BDL	13.3048	BDL	13.3048
721	2016-07-31	86	169	30.111	1	5	2	4	2	2	2	2	2	2			6	2	1	1562	2.8	5.43	13.554	19.78	41.564
722	2016-07-31	52	157	21.0962	2	5	2	4	2	2	2	2	1	2			8.2	3	2	6462	192.355	BDL	13.664	BDL	206.019
723	2016-07-31	75	160	29.2969	2	5	2	4	2	1	2	2	1	2			9.5	3	2	2343	212.34	BDL	13.675	BDL	226.015
724	2016-07-31	58	162	22.1003	2	5	1	2	2	2	2	2	1	2			8.4	5	2	4048	455.54	BDL	BDL	218.32	673.86
725	2016-07-31	71	168	25.1559	2	5	2	4	2	2	2	2	1	2			9.4	5	2	1465	203.4	BDL	13.684	BDL	217.084
726	2016-07-31	72	159	28.4799	2	5	2	4	2	2	2	2	2	2		Hypertension	3.9	1	1	1212	BDL	BDL	13.684	BDL	13.684
727	2016-07-31	45	150	20	2	5	1	2	2	2	2	2	1	2	1		9.6	5	2	2482	72.601	BDL	BDL	201.43	274.031
728	2016-07-31	49	142	24.3007	2	5	1	2	2	2	2	2	1	1	1		8.5	5	2	2321	287.43	BDL	BDL	298.43	585.86
729	2016-07-31	63	161	24.3046	2	5	1	2	2	2	2	2	1	2	1		7.6	3	2	5147	131.845	BDL	BDL	287.43	419.275
730	2016-07-31	75	152	32.4619	1	5	2	4	2	2	2	2	1	1	1		7.8	5	2	1214	186.4	109.828	13.684	19.0651	328.977
731	2016-07-31	77	149	34.6831	1	5	2	4	2	2	2	2	2	1	1	Hypertension	4.5	1	1	1428	BDL	1.65	13.686	1.897	17.233
732	2016-07-31	40	150	17.7778	2	5	1	2	2	2	2	2	1	1	1		8.4	5	2	4065	453.995	BDL	BDL	56.5	510.495
733	2016-07-31	52	145	24.7325	2	5	1	2	2	2	2	2	1	2	1		9.8	5	2	3025	17.423	BDL	BDL	14.7241	32.1471
734	2016-07-31	55	144	26.5239	2	5	1	2	2	2	2	2	2	1			3.8	1	1	4448	1.23	BDL	BDL	14.744	15.974
735	2016-07-31	45	155	18.7305	2	5	1	2	2	2	2	2	1	2	1		8.8	5	2	2195	719.861	BDL	BDL	14.78	734.641
736	2016-07-31	108	190	29.9169	2	5	2	4	2	1	1	1	1	1			8.7	5	2	4567	197.855	184.43	13.688	287.43	683.403
737	2016-07-31	65	168	23.03	2	5	1	2	2	2	1	2	2	2			4.7	1	1	8764	BDL	BDL	BDL	14.83	14.83
738	2016-07-31	54	150	24	2	5	2	4	2	2	2	2	1	2	1		9.2	5	2	4876	48.863	11.1	13.777	29.66	103.4
739	2016-07-31	59	161	22.7615	2	5	2	4	2	2	2	2	2	2			4	1	1	1410	BDL	BDL	13.794	BDL	13.794
740	2016-07-31	78	161	30.0914	1	5	2	4	2	2	2	2	2	2			3.9	1	1	2098	BDL	BDL	13.8466	BDL	13.8466
741	2016-07-31	62	151	27.1918	2	5	1	1	2	2	2	2	2	2			4.5	1	1	4621	BDL	BDL	BDL	14.83	14.83
742	2016-07-31	50	154	21.0828	2	5	1	2	2	2	2	2	1	2			6.5	3	2	4503	53.753	BDL	BDL	14.83	68.583
743	2016-07-31	53	162	20.1951	2	5	1	2	2	2	2	2	2	2			4.8	1	1	4123	BDL	BDL	BDL	14.83	14.83
744	2016-07-31	78	175	25.4694	2	5	2	4	2	2	2	2	2	2			5.6	1	1	1431	13.3	4.345	13.884	18.43	49.959
745	2016-07-31	87	172	29.4078	2	5	2	4	2	1	1	1	1	2			5.8	3	2	1267	38.1681	22.16	13.908	79.354	153.59
746	2016-07-31	64	155	26.6389	2	5	2	4	2	2	1	2	1	2			6.1	3	2	3543	5.98	BDL	14.274	BDL	20.254
747	2016-07-31	82	149	36.9353	1	5	2	4	2	2	2	2	2	1			3.9	1	1	4543	BDL	11.23	14.464	29.66	55.354
748	2016-07-31	75	156	30.8185	1	5	2	4	2	2	2	2	2	2		Tonsil	4.8	1	1	1278	BDL	BDL	14.6088	BDL	14.6088
749	2016-07-31	38	153	16.2331	2	5	1	2	2	2	2	2	1	2	1	Hypertension	7.5	5	2	4108	128.32	BDL	BDL	14.83	143.15
750	2016-07-31	48	162	18.2899	2	5	1	2	2	2	2	2	1	2	1		7.9	5	2	2862	92.25	BDL	BDL	14.83	107.08
751	2016-07-31	62	160	24.2187	2	5	1	2	2	1	2	2	2	2			8.8	3	2	2647	1.232	BDL	BDL	14.83	16.062
752	2016-07-31	73	152	31.5963	1	5	1	2	2	2	2	2	1	2	1		8.8	5	2	6453	1.232	BDL	BDL	14.83	16.062
753	2016-07-31	86	162	32.7694	1	5	1	2	2	2	2	2	1	2	1		11.2	5	2	4223	12.93	BDL	BDL	14.83	27.76
754	2016-07-31	44	161	16.9747	2	5	1	2	2	2	2	2	1	2	1		9.6	5	2	3124	72.577	BDL	BDL	14.83	87.407
755	2016-07-31	56	170	21.0772	2	5	1	2	2	2	2	2	1	1	1	Stroke	8.5	5	2	2925	298.43	BDL	BDL	14.83	313.26
756	2016-07-31	57	172	22.8329	2	5	1	2	2	2	2	2	1	1	2		9.6	5	2	7683	2.56	BDL	BDL	14.83	17.39
757	2016-07-31	39	151	17.1045	2	5	1	2	2	2	2	2	1	1	1		6.5	4	2	5345	53.18	BDL	BDL	14.83	68.01
758	2016-07-31	57	163	24.9989	2	5	1	2	2	2	2	2	2	2			6.8	3	2	4165	163.794	BDL	BDL	14.83	178.624
759	2016-07-31	64	169	24.0882	2	5	1	2	2	2	2	2	2	2			7.2	3	2	2524	10.75	BDL	BDL	14.83	25.58
760	2016-07-31	44	162	15.4056	2	5	1	2	2	2	2	2	2	2		Hypercholesterimia	8.5	3	2	5343	141.865	BDL	BDL	14.83	156.695
761	2016-07-31	58	148	26.4792	2	2	1	2	2	2	2	2	2	2			7.7	3	2	4567	119.934	BDL	BDL	14.83	134.764
762	2016-07-31	49	157	19.8791	2	2	1	2	2	2	2	2	1	1	1		9.2	5	2	4321	13.54	BDL	BDL	14.8508	28.3908
763	2016-07-31	52	143	25.4291	2	2	1	2	2	2	2	2	1	2	2		8.5	5	2	2262	460.411	BDL	BDL	14.863	475.274
764	2016-07-31	53	150	23.5556	2	2	1	2	2	2	2	2	1	2	1		7.5	5	2	7043	128.32	BDL	BDL	14.89	143.21
765	2016-07-31	68	163	25.5937	2	2	1	2	2	2	1	2	1	2	1		11.8	5	2	5678	122.214	BDL	BDL	15	137.214
766	2016-07-31	79	163	29.7339	2	2	1	2	2	2	2	2	1	2	1		12.3	5	2	4213	90.74	BDL	BDL	15.0405	105.781
767	2016-07-31	82	158	32.8473	1	2	1	2	2	1	2	2	2	2	1		9.4	5	2	3570	2.34	BDL	BDL	15.072	17.412
768	2016-07-31	45	151	19.736	2	2	1	2	2	1	2	2	2	2			5.5	1	1	2050	198.43	BDL	BDL	15.0806	213.511
769	2016-07-31	88	168	31.1791	1	2	1	2	2	2	2	2	2	2		Myocardial infarction	6.2	2	1	2024	11.43	BDL	BDL	15.257	26.687
770	2016-07-31	82	177	26.1738	2	2	1	2	2	2	2	2	2	2			4.9	1	1	6513	2.34	BDL	BDL	15.56	17.9
771	2016-07-31	52	186	15.0306	2	2	1	2	2	2	2	2	2	2			6.2	2	1	2345	12.43	BDL	BDL	15.6487	28.0787
772	2016-07-31	47	163	17.2635	2	2	1	2	2	1	2	1	2	2		Joint pain	5.9	2	1	2050	71.854	BDL	BDL	15.753	87.607
773	2016-07-31	52	145	23.74	2	2	1	2	2	2	2	2	2	1			5.8	2	1	2045	114.434	BDL	BDL	15.7587	130.193
774	2016-07-31	55	154	26.5239	2	2	1	2	2	2	1	2	2	1			5.5	1	1	6543	61.685	BDL	BDL	15.827	77.512
775	2016-07-31	43	160	18.1312	2	2	1	2	2	1	2	1	2	2		Hypertension	4.8	1	1	3012	BDL	BDL	BDL	16.32	16.32
776	2016-07-31	68	165	26.5625	2	2	1	2	2	1	1	2	2	2			4.9	1	1	5782	2.34	BDL	BDL	128.32	130.66
777	2016-07-31	79	167	29.0174	2	2	1	2	2	1	2	2	2	2			5.4	1	1	2176	56.03	BDL	BDL	256.4	312.43
778	2016-07-31	54	138	28.3554	2	2	1	2	2	2	2	2	2	2			5.5	1	1	2045	60.98	BDL	BDL	200.43	261.41
779	2016-07-31	46	167	16.494	2	2	1	2	2	2	2	2	2	1			5.1	1	1	6945	1.453	BDL	BDL	198.43	199.883
780	2016-07-31	50	161	19.2894	2	2	1	2	2	2	2	2	2	2			4.8	1	1	3251	BDL	BDL	BDL	212.32	212.32
781	2016-07-31	41	159	16.2177	2	2	1	2	2	2	2	2	2	2		Skin rashes	3.9	1	1	4721	BDL	BDL	BDL	203.43	203.43
782	2016-07-31	42	148	19.1746	2	2	1	2	2	2	1	2	2	2			4.5	1	1	4465	BDL	BDL	BDL	218.32	218.32
783	2016-07-31	45	165	16.5289	2	2	1	2	2	2	2	2	2	2			4.2	1	1	2988	BDL	BDL	92	201.43	293.43
784	2016-07-31	59	148	26.9357	2	2	2	4	2	1	1	2	2	1			5.5	1	1	1338	19.92	BDL	14.6088	BDL	34.5288
785	2016-07-31	42	144	20.2546	2	2	2	4	2	1	2	2	2	2			5.6	1	1	4677	21.1	63.1351	14.774	128.32	227.329
786	2016-07-31	75	159	29.6665	2	2	2	4	2	2	2	2	2	2		Hypethroidism	6.2	2	1	1431	BDL	BDL	14.774	BDL	14.774
787	2016-07-31	86	172	29.0698	2	2	2	4	2	2	2	2	2	2			4.5	1	1	1431	BDL	BDL	14.774	BDL	14.774
788	2016-07-31	60	156	24.6548	2	2	2	4	2	2	2	2	2	2			3.9	1	1	1431	BDL	BDL	14.777	BDL	14.777
789	2016-07-31	59	155	24.2439	2	2	2	4	2	1	1	1	2	2			4.8	1	1	1885	BDL	193.25	14.778	287.43	495.458
790	2016-07-31	51	143	21.2279	2	2	2	4	2	2	2	2	2	2			3.9	1	1	2323	BDL	BDL	14.794	BDL	14.794
791	2016-07-31	86	169	35.3386	1	2	2	4	2	2	1	2	2	2			5.6	2	1	1267	21.1	BDL	14.884	BDL	35.984
792	2016-07-31	44	156	15.4056	2	2	2	4	2	2	2	2	2	2		Bowel issues	4.8	1	1	1345	BDL	BDL	14.889	BDL	14.889
793	2016-07-31	58	157	23.833	2	2	2	4	2	2	2	2	2	2			4.9	1	1	1321	BDL	70.93	14.889	128.32	214.139
794	2016-07-31	65	172	26.3702	2	2	2	4	2	2	1	2	2	2			5.7	1	1	5227	38.103	BDL	15.386	BDL	53.489
795	2016-07-31	38	149	17.1163	2	2	2	4	2	2	2	2	2	1			5.1	1	1	8932	BDL	168.16	15.904	218.32	402.384
796	2016-07-31	68	157	27.5873	2	2	2	4	2	1	2	2	2	2			4.8	1	1	1247	BDL	30.32	15.904	90.65	136.874
797	2016-07-31	65	144	31.3465	1	2	2	4	2	1	2	2	2	2			6.2	2	1	1234	96.65	BDL	15.9801	1.2343	113.864
798	2016-07-31	85	159	33.6221	1	2	2	4	2	1	1	3	2	2			3.9	1	1	1245	BDL	BDL	16.2083	BDL	16.2083
799	2016-07-31	56	164	20.8209	2	2	2	4	2	2	1	2	2	2			4.5	1	1	1879	BDL	99.43	16.274	109.43	225.134
800	2016-07-31	49	156	20.1348	2	2	2	4	2	2	2	2	2	2		Skin rashes	5.5	1	1	5123	19.9606	13.932	16.3039	29.66	79.8565
801	2016-07-31	62	155	25.8065	2	2	2	4	2	2	2	2	2	2			4.2	1	1	1513	BDL	BDL	16.386	BDL	16.386
802	2016-07-31	59	156	24.2439	2	2	2	4	2	2	2	2	2	2			4.4	1	1	1382	BDL	BDL	68.8	BDL	68.8

## Sheet: Table S5
Table S5: Pearson correlation analysis for OP residues versus plasma AChE and BMI
		Pearson correlation coefficient	95% confidence interval	R square	P value
	MCP vs AChE	-0.0381	-0.1119 to 0.03613	0.001451	0.3142
	CHL vs AChE	0.01242	-0.06860 to 0.09327	0.0001542	0.764
	MAL vs AChE	0.0319	-0.05045 to 0.1138	0.001017	0.4476
	MPAR vs AChE	0.001385	-0.08233 to 0.08508	1.918e-06	0.9742
	Total OP vs AChE	0.04377	-0.02555 to 0.1127	0.001916	0.2156
		Pearson correlation coefficient	95% confidence interval	R square	P value
	MCP vs BMI	-0.03122	-0.1052 to 0.04305	0.0009747	0.4099
	CHL vs BMI	-0.01553	-0.09642 to 0.06557	0.000241	0.7076
	MAL vs BMI	-0.0324	-0.1144 to 0.05002	0.00105	0.4408
	MPAR vs BMI	-0.01924	-0.1029 to 0.06464	0.0003702	0.6531
	Total OP vs BMI	-0.0646	-0.1333 to 0.004712	0.004173	0.0677

## Sheet: Table S6
Table S6: Odds ratio (95% CI) of diabetes associated with quartile of plasma OP residues
		Model	Odds ratio (95% CI)				Ptrend
			Q1 vs Q1	Q2 vs Q1	Q3 vs Q1	Q4 vs Q1
	MCP	Unadjusted	1	1.79 (1.05, 3.03)	1.24 (0.72, 2.15)	2.21 (1.31, 3.71)	<0.001
		Adjusted*	1	1.12 (0.55, 2.25)	0.83 (0.41, 1.70)	1.70 (0.86, 1.37)	0.0321
	CHL	Unadjusted	1	1.03 (0.62, 1.70)	1.24 (0.75, 2.05)	1.12 (0.67, 1.85)	<0.001
		Adjusted*	1	0.77 (0.40, 1.51)	0.85 (0.43, 1.67)	1.82 (0.31, 1.25)	0.044
	MAL	Unadjusted	1	1.23 (0.74, 2.05)	1.23 (0.73, 2.06)	1.53 (0.93, 2.52)	0.043
		Adjusted*	1	1.30 (0.56, 3.25)	0.96 (0.48, 1.90)	1.08 (0.54, 2.16)	0.654
	MPAR	Unadjusted	1	1.75 (1.00, 3.05)	2.35 (1.37, 4.03)	2.55 (1.49, 4.36)	<0.001
		Adjusted*	1	2.35 (1.09, 5.07)	2.49 (1.16, 5.32)	2.67 (1.23, 2.80)	0.048
	*Multivariate adjustment included age, sex, familial diabetic history and BMI

## Sheet: Table S7
Table S7: Quartile ranges of OP residues (ng/ml)
		Q1	Q2	Q3	Q4
	MCP	Min-12.93	12.94-43.15	43.16-104.8	104.9-Max.
	CHL	Min.-12.44	12.45-27.89	27.9-65.43	65.44-Max.
	MAL	Min.-13.45	13.46-21.3	21.31-40.3	40.31-Max.
	MPAR	Min.-13.41	13.42-22.98	22.99-84.89	84.9-Max.

## Sheet: Table S8
Table S8: Complete profile including all demographic, clinical, OP residue, faecal data of the subpopulation volunteered for faecal sample collection
ID	Date of Collection	Weight (kg)	Height (cm)	BMI	Obesity	Village	OP Exposure	Mode of Exposure	Diet	Alcohol	Smoking	Tobacco	Selfreported Diabetes	Familial Diabetic History	Medications for Diabetes	Other disorders	HbA1c (%)	Diabetic Status	General Diabetic Status	AChE (mU/l)	MCP (ng/ml)	CHL (ng/ml)	MAL (ng/ml)	MPAR (ng/ml)	Total OP (ng/ml)	Faecal Esterase	Faecal Acetate
2	2016-09-07	68	165	24.977	2	1	1	2	2	2	2	2	2	2			5.7	1	1	8999	65.945	1.232	1.29314	17.77	86.2401	31.1259	31.1259
3	2016-09-07	50	150	22.2222	2	1	1	2	2	2	2	2	2	2			5.5	1	1	2771	9.543	1.232	1.29314	17.93	29.9981	42.9158	42.9158
4	2016-08-06	59	167.5	21.0292	2	1	1	2	2	1	2	1	2	2			12.7	3	2	2445	298.43	1.29314	1.432	17.935	319.09	49.8444	49.8444
5	2016-08-06	50	160	19.5312	2	1	1	2	2	2	2	2	2	2			11	3	2	8607	12.632	1.29314	1.65	17.935	33.5101	65.9737	65.9737
6	2016-08-06	61	145	29.0131	2	1	1	2	2	2	2	2	2	2			7.6	3	2	7033	122.885	1.323	1.65	98.43	224.288	71.2844	71.2844
7	2016-09-07	64	165	23.5078	2	1	1	2	2	2	2	2	2	2			6	2	1	4366	90.88	1.432	1.74284	18.32	112.375	56.25	56.25
8	2016-08-06	56	157.5	22.575	2	1	1	2	2	2	2	2	1	2	1		9.7	5	2	3228	17.4108	1.432	1.74284	18.32	38.9057	78.3579	78.3579
9	2016-09-07	35	114.3	26.7902	2	1	1	2	2	2	2	2	2	2			5.2	1	1	3168	1.432	1.453	1.8	18.32	23.005	71.173	71.173
10	2016-08-06	48	155	19.9792	2	1	1	2	2	2	2	2	1	2			8	5	2	3164	89.98	1.65	1.9343	18.334	111.898	82.4052	82.4052
11	2016-09-07	60	155	24.974	2	1	1	2	2	2	2	2	2	2			5.8	2	1	9444	96.4382	1.74284	1.9382	18.43	118.549	71.5674	71.5674
12	2016-09-07	40	155	16.6493	2	1	1	2	2	2	2	2	2	2			5.2	1	1	4623	1.323	1.8	1.984	88.434	93.541	74.126	74.126
13	2016-09-07	45	165	16.5289	2	1	1	2	2	1	1	2	2	2			5.9	2	1	3701	64.06	2	2	18.85	86.91	85.648	85.648
14	2016-08-06	48	134.5	26.5336	2	1	1	2	2	2	2	2	2	2			7.9	3	2	3105	93.78	2.32	2.32	18.943	117.363	89.7882	89.7882
17	2016-09-07	66	157.5	26.6062	2	1	1	2	2	2	2	2	2	2			5.2	1	1	3910	1.28	2.43	2.3454	69.43	75.4854	98.0267	98.0267
18	2016-09-07	59	152.5	25.3695	2	1	1	2	2	2	2	2	2	2			5.7	1	1	3811	113.945	2.543	2.43	19.284	138.202	98.126	98.126
19	2016-09-07	55	111.2	44.4788	1	1	1	2	2	1	2	2	2	2			5.7	1	1	3584	10.255	2.543	2.72482	19.2941	34.817	101.188	101.188
20	2016-09-07	64	172.5	21.5081	2	1	1	2	2	2	2	2	2	2			5.4	1	1	5556	220.32	2.543	2.72482	67.43	293.018	104.567	104.567
28	2016-08-06	38	156	15.6147	2	2	1	3	2	1	1	1	2	2			6.6	3	2	3821	198.43	2.72482	2.943	19.403	223.501	102.198	102.198
29	2016-08-06	46	146	21.58	2	2	1	2	2	2	2	2	2	2			6.6	3	2	3682	15.94	2.72482	3.32	119.434	141.419	117.496	117.496
30	2016-09-07	63	154	26.5643	2	2	1	2	2	2	2	2	2	1			6.1	2	1	2908	13.984	2.943	3.43	19.43	39.787	30.1643	30.1643
33	2016-09-07	34	141	17.1018	2	2	1	2	2	2	2	1	2	2			6.4	2	1	8762	603.45	3.32	3.45	19.57	629.79	87.126	87.126
40	2016-08-06	66	160	25.7812	2	2	1	2	2	2	2	2	1	1	1		5	4	2	5683	2.34	3.43	3.454	19.5805	28.8045	134.358	134.358
41	2016-08-06	67	167	24.0238	2	2	1	2	2	2	2	2	1	2	1	Hypertension	9.1	5	2	5475	14.035	3.45	4.345	19.8508	41.6808	136.844	136.844
42	2016-08-06	69	155	28.7201	2	2	1	2	2	2	2	2	2	2		Itching	9.4	3	2	3228	8.78	3.454	4.44	201.435	218.109	138.284	138.284
44	2016-08-06	49	159	19.3821	2	2	1	2	2	2	2	1	2	2		Leg pain	6.5	3	2	2623	49.59	4.43	4.454	20.0806	78.5546	138.405	138.405
45	2016-09-07	50	157	20.2848	2	2	1	2	2	2	2	2	2	2			5.7	1	1	2221	11.3926	4.563	4.543	20.2987	40.7973	114.093	114.093
46	2016-08-06	52	157	21.0962	2	2	1	2	2	2	2	2	2	1		Joint pain	12.4	3	2	5978	298.43	5	4.563	198.43	506.423	152.974	152.974
59	2016-08-06	40	150	17.7778	2	2	1	2	1	2	2	2	1	2		Hand & Body Pain	5.6	4	2	7564	16.53	5.95	5.6	89.432	117.512	153.794	153.794
64	2016-08-06	45	146	21.1109	2	2	1	2	2	2	2	2	1	2			9.2	5	2	4323	139.156	6.32	5.95	22.752	174.178	155.719	155.719
75	2016-08-06	49	151	21.4903	2	2	1	2	2	2	2	2	2	2		Low Hypertension	6.8	3	2	5338	175.9	8.09208	7.64	1.232	192.864	156.192	156.192
80	2016-08-06	57	155	23.7253	2	2	1	2	2	1	1	1	1		1	Hypertension, Heart problem	6.7	4	2	3691	162.056	8.39914	8.09208	83.43	261.977	173.496	173.496
84	2016-08-06	34	139	17.5974	2	2	1	2	2	2	2	2	1	1	1		5.5	4	2	1982	18.88	8.60313	8.432	85.43	121.345	173.601	173.601
89	2016-08-06	92	173	30.7394	1	2	1	1	2	1	2	2	2	1			6.6	3	2	6258	9.8473	8.74	8.654	7.4343	34.6756	175.006	175.006
90	2016-09-07	62	163	23.3355	2	6	1	2	2	1	2	1	2	2			5.8	2	1	5455	330.742	8.83295	8.74	9.434	357.749	118.093	118.093
91	2016-09-07	56	152	24.2382	2	2	1	2	2	2	2	2	2	2			5.1	1	1	4609	1.984	8.83334	8.8943	10.323	30.0346	119.093	119.093
92	2016-09-07	51	174	16.845	2	2	1	2	2	2	2	2	2	2			5.8	2	1	4108	141.516	8.83334	9.22607	78.434	238.009	125.064	125.064
97	2016-09-07	67	160	26.1719	2	2	1	1	2	2	2	2	2	2			5.9	2	1	4107	45.701	9.093	9.23592	14.5454	78.5753	126.173	126.173
98	2016-08-06	40	160	15.625	2	2	1	2	2	2	2	2	2	2			6.5	3	2	3475	49.54	9.22607	9.32	67.5454	135.631	176.788	176.788
99	2016-08-06	68	172	22.9854	2	2	1	2	2	1	2	2	1	1	1		9.7	5	2	3143	17.32	9.23592	9.33401	16.43	52.3199	184.954	184.954
100	2016-08-06	61		#DIV/0!		2	1	2	2	2	2	2	2	2			7.1	3	2	3124	12.32	9.32	9.43	49.435	80.505	185.106	185.106
103	2016-09-07	69	150	30.6667	1	2	1	2	2	2	2	2	2	2			3.9	1	1	2628	1.1232	9.33401	9.43	68.543	88.4302	129.435	129.435
121	2016-09-07	83	175	27.102	2	2	1	1	2	1	2	2	2	2			5.9	2	1	2524	45.32	9.343	9.432	193.86	257.955	129.868	129.868
122	2016-08-06	80	143	39.1217	1	2	1	1	2	2	2	2	1	1			5.5	4	2	1978	18.7787	9.43	9.434	196.895	234.538	188.719	188.719
125	2016-08-06	67	162	25.5296	2	2	1	1	2	2	2	2	2	2			9.6	3	2	6320	55.44	9.432	9.4342	197.785	272.091	202.16	202.16
126	2016-09-07	56	170	19.3772	2	2	1	2	2	2	2	2	2	2			5.9	2	1	4864	42.551	9.4342	9.4343	198.43	259.85	131.164	131.164
127	2016-09-07	56	165	20.5693	2	2	1	1	2	2	2	2	2	2			5.5	1	1	4222	18.387	9.4343	9.453	198.43	235.704	134.188	134.188
132	2016-08-06	75	166	27.2173	2	2	1	1	2	1	1	2	2	2			10.5	3	2	4152	59.353	9.554	9.854	200.43	279.191	207.379	207.379
133	2016-09-07	57	150	25.3333	2	2	1	1	2	2	2	2	2	2			5.9	2	1	2564	38.434	9.64	9.943	200.43	258.447	134.868	134.868
136	2016-08-06	46	135	25.2401	2	2	1	2	2	2	2	2	1	1		Joint pain	11	5	2	2562	12.5221	9.64	9.954	201.43	233.546	209.397	209.397
137	2016-08-06	43	150	19.1111	2	2	1	2	2	2	2	2	2	1			6.5	3	2	2028	49.54	9.65	10.063	201.43	270.683	212.192	212.192
138	2016-08-06	57	155	23.7253	2	2	1	2	2	2	2	2	2	1			6.7	3	2	7833	156.365	10.14	10.14	203.43	380.075	217.954	217.954
140	2016-09-07	45	152	19.4771	2	2	1	2	2	2	1	2	2	2			6.4	2	1	7337	71.191	10.25	10.25	203.43	295.121	140.648	140.648
141	2016-09-07	42	145	19.9762	2	2	1	2	2	2	2	2	2	2			5.7	1	1	7062	12.34	10.27	10.27	19.863	52.743	143.916	143.916
142	2016-09-07	46	165	16.8962	2	2	1	2	2	1	1	2	2	1			5.4	1	1	4925	218.32	10.2931	10.2931	19.863	258.769	145.002	145.002
143	2016-09-07	62	171	21.2031	2	2	1	2	2	1	2	2	2	2			5.5	1	1	4156	54.701	10.32	10.2931	19.863	95.1771	150.002	150.002
147	2016-09-07	60	163	22.5827	2	2	1	2	2	1	1	2	2	2			5.7	1	1	3854	12.324	10.4343	10.32	19.877	52.9553	153.027	153.027
148	2016-09-07	54	152	23.3726	2	2	1	2	2	2	2	2	2	2			5.4	1	1	3849	216.104	10.5194	10.6114	19.973	257.208	157.25	157.25
149	2016-09-07	56	150	24.8889	2	2	1	2	2	2	2	1	2	1			5.8	2	1	3704	140.056	10.6114	10.8508	89.977	251.495	157.436	157.436
150	2016-09-07	36	149	16.2155	2	2	1	2	2	2	2	2	2	2			5.7	1	1	3206	12.323	10.7432	11.1	20.393	54.5592	162.435	162.435
151	2016-09-07	39	142	19.3414	2	2	1	2	2	2	2	2	2	2			5.2	1	1	3162	1.28	10.8508	11.21	20.486	43.8268	168.568	168.568
154	2016-09-07	45	159	17.7999	2	2	1	2	2	2	2	2	2	2			5.2	1	1	3146	1.28	11.21	11.221	20.753	44.464	173.499	173.499
155	2016-09-07	51	145	24.2568	2	2	1	2	2	2	2	2	2	1			5.9	2	1	2297	57.432	11.221	11.23	20.753	100.636	178.499	178.499
157	2016-09-07	59	160	23.0469	2	2	1	1	2	1	1	2	2	2			6.2	2	1	2158	136.193	11.23	11.23	70.973	229.626	188.752	188.752
158	2016-09-07	49	142	24.3007	2	2	1	2	2	2	2	2	2	2			5.6	1	1	2121	8.543	11.23	11.23	20.827	51.83	202.479	202.479
159	2016-08-06	55	156	22.6003	2	2	1	2	2	2	2	2	2	2		Joint and back pain medicines	8.7	3	2	9012	1.23	11.323	11.232	20.8371	44.6221	221.528	221.528
160	2016-08-06	56	151	24.5603	2	2	1	2	2	2	2	2	1	1			8.9	5	2	7782	543.45	11.34	11.234	68.973	634.997	223.294	223.294
163	2016-08-06	61	156	25.0657	2	2	1	1	2	2	2	2	1	1			11.4	5	2	6270	11.01	11.3763	11.323	20.863	54.5723	223.724	223.724
168	2016-08-06	70	177	22.3435	2	2	1	2	2	1	1	1	2	1			5.4	1	1	4925	212.32	12.01	11.3926	120.977	356.7	212.436	212.436
169	2016-08-06	55	169	19.257	2	2	1	2	2	2	2	2	2	1			5.5	1	1	3921	74.751	12.1548	11.43	20.973	119.309	218.544	218.544
170	2016-08-06	71	162	27.0538	2	2	1	2	2	2	1	2	1	1	1	Pressure	11.1	5	2	3855	12.75	12.32	11.454	21.113	57.637	225.277	225.277
174	2016-08-06	71	170	24.5675	2	2	1	2	2	2	2	2	2	2		Pressure	6.7	3	2	3402	300.559	12.32	12.01	21.3938	346.283	227.328	227.328
182	2016-08-06	79	168	27.9904	2	5	1	1	2	2	2	2	1	1	1		8.1	5	2	3129	90.65	12.34	12.32	21.8417	137.152	238.16	238.16
183	2016-08-06	61	163	22.9591	2	2	1	1	2	1	2	2	1	1			9.3	5	2	2952	5.012	12.43	12.32	199.973	229.735	240.794	240.794
203	2016-08-06	46	158	18.4265	2	2	1	2	2	2	2	2	1	1			11	5	2	8084	12.435	13.8329	12.435	90.975	129.678	246.724	246.724
209	2016-09-07	38	155	15.8169	2	2	1	2	2	1	2	2	1	2			6.3	4	2	5584	2.56	14.53	13.7543	24.4773	55.3216	255.45	255.45
211	2016-08-06	42	154	17.7096	2	2	1	2	2	2	2	2	2	1			5.4	1	1	5342	60.76	15.2805	13.8499	24.973	114.863	219.093	219.093
212	2016-08-06	46	139	23.8083	2	2	1	2	2	2	2	2	2	2			6	2	1	5155	112.343	15.541	13.932	24.973	166.789	221.752	221.752
214	2016-08-06	63	180	19.4444	2	2	1	2	2	1	1	2	2	2			5.1	1	1	4765	1.897	15.8995	13.932	79.977	111.706	223.282	223.282
215	2016-08-06	40	154	16.8663	2	2	1	2	2	1	2	2	2	2			5.2	1	1	4134	5.012	16.33	14.3169	25.053	60.7119	223.544	223.544
216	2016-08-06	50	144	24.1127	2	2	1	2	2	2	2	2	2	2			6.1	2	1	3967	15.963	16.5013	14.343	69.973	116.78	223.568	223.568
217	2016-08-06	76	152	32.8947	1	2	1	2	2	2	2	2	2	2			5.4	1	1	3550	60.43	16.64	14.43	2.775	94.275	226.064	226.064
218	2016-08-06	78	151	34.209	2	2	1	2	2	2	2	2	2	2			5.6	1	1	2397	6.323	16.643	14.53	3.475	40.971	228.123	228.123
219	2016-08-06	46	141	23.1377	2	2	1	2	2	2	2	2	2	2			5.6	1	1	2269	5.233	16.66	14.5634	4.386	40.8424	256.282	256.282
220	2016-09-07	41	140	20.9184	2	2	1	2	2	2	2	2	1	2			13	5	2	1985	261.531	16.8295	14.932	84.973	378.265	256.53	256.53
222	2016-09-07	48	148	21.9138	2	2	1	2	2	2	2	2	1	2		Sleeping pills	10.9	5	2	3674	154.845	17.252	14.9342	6.466	193.497	258.16	258.16
223	2016-08-06	64	149	28.8275	2	2	1	2	2	2	2	2	2	1			5.9	2	1	3654	52.061	17.4034	15.2805	6.8662	91.6111	271.567	271.567
224	2016-08-06	48	147	22.213	2	2	1	2	2	2	2	1	2	2			5.4	1	1	3574	60.28	17.77	15.443	86.973	180.466	273.811	273.811
225	2016-08-06	60	165	22.0386	2	2	1	2	2	2	2	2	2	2			5.5	1	1	3570	17.21	17.8	15.541	8.9773	59.5283	278.811	278.811
226	2016-08-06	51	168	18.0697	2	2	1	2	2	1	1	2	2	2			5	1	1	3472	2.34	17.93	15.8995	10.977	47.1465	283.123	283.123
228	2016-09-07	41	145	19.5006	2	2	1	2	1	2	2	2	1	1		Pressure	6.9	4	2	9369	12.1548	18.32	16.5013	79.977	126.953	260.601	260.601
230	2016-09-07	60	143	29.3413	2	2	1	2	2	2	2	2	2	2			8.1	3	2	9003	90.014	18.4631	16.643	69.0884	194.209	261.198	261.198
232	2016-09-07	72	157	29.2101	2	2	1	2	2	2	2	2	2	2		Thyroid	7.7	3	2	5332	94.26	18.6929	16.71	50.978	180.641	263.379	263.379
236	2016-09-07	70	151	30.7004	1	2	1	2	2	2	2	2	2	2			6.6	3	2	3465	5	19.284	16.8295	224.086	265.199	272.106	272.106
239	2016-09-07	54	156	22.1893	2	2	1	2	2	2	2	2	1	1	1		9.2	5	2	2843	13.54	19.403	17.252	110.973	161.168	289.521	289.521
247	2016-09-07	67	159	26.5021	2	2	1	2	2	2	2	2	1	1	1	ALLREGY	8.7	5	2	8265	1.28	19.57	17.935	90.54	129.325	290.294	290.294
254	2016-09-07	44	162	16.7657	2	3	1	2	2	1	2	2	1	2	1		11.7	5	2	5855	121.649	19.8508	18.1499	55.64	215.29	294.16	294.16
274	2016-08-06	87	174	28.7356	2	3	2	4	2	1	1	2	2	2			5.6	1	1	6945	20.99	5.94	21.664	24.23	72.824	303.479	303.479
275	2016-08-06	58	167	20.7967	2	3	2	4	2	1	2	2	2	2			5.6	1	1	1213	20.99	9.43	21.7083	24.23	76.3583	304.567	304.567
277	2016-09-07	65	152	28.1337	2	3	1	2	2	2	2	2	2	2			6.6	3	2	2100	16.14	21.32	19.21	123.066	179.736	296.397	296.397
280	2016-08-06	75	175	24.4898	2	3	2	4	2	2	2	2	2	1			5.4	1	1	1513	9.9054	22.9343	19.277	88.76	140.877	308.393	308.393
288	2016-09-07	63	158	25.2363	2	9	1	2	2	2	1	2	1	2	1		10	5	2	8262	9.4	21.7034	19.2941	245.654	296.051	302.827	302.827
290	2016-09-07	95	177	30.3233	1	2	1	1	2	1	2	2	1	2			6.9	4	2	5378	11.961	22.456	19.32	79.09	132.827	305.628	305.628
292	2016-09-07	51	159	20.1733	2	4	1	2	2	1	1	2	2	2			6.6	3	2	4211	16.14	22.6831	19.403	101.74	159.966	311.45	311.45
299	2016-09-07	74	170	25.6055	2	2	1	1	2	1	1	2	2	2			6.8	3	2	3284	172.12	23.43	19.8508	51.6	267.001	312.277	312.277
322	2016-09-07	67	152	28.9993	2	3	2	4	2	2	2	2	1	1			5.7	4	2	1234	21.1	2.3454	21.884	29.66	74.9894	312.521	312.521
324	2016-09-07	60	170	20.7612	2	3	2	4	2	1	1	2	1	2			5.9	4	2	3024	46.54	81.93	24.1574	89.98	242.607	312.53	312.53
333	2016-08-06	67	171	22.913	2	3	2	4	2	1	2	1	2	1			5.5	1	1	5434	19.12	21.7034	20.774	80.354	141.951	313.393	313.393
338	2016-08-06	60	167	21.5139	2	7	2	4	2	2	2	2	2	1			5.5	1	1	4522	19.43	165.66	20.788	44	249.878	325.771	325.771
423	2016-08-06	49	146	22.9874	2	4	2	4	2	2	2	2	2	2			5.9	2	1	1382	52.41	2.343	25.206	93.89	173.849	338.392	338.392
424	2016-08-06	57	156	23.4221	2	4	2	4	2	2	2	2	2	2			5.8	2	1	9482	42.753	33.42	23.495	70.754	170.422	393.392	393.392
466	2016-08-06	69	158	27.6398	2	6	2	4	2	2	2	2	2	2			6.4	2	1	1245	111.305	173.843	75	49.43	409.578	426.771	426.771
467	2016-08-06	42	152	18.1787	2	6	2	4	2	2	2	2	2	2			5.6	1	1	1534	33.43	14.932	60	BDL	108.362	797.634	797.634
586	2016-09-07	61	154	25.721	2	7	1	2	2	1	2	2	2	2			8.3	3	2	4588	430.531	77.893	67.954	9.11	585.488		1260.94
595	2016-09-07	69	169	24.1588	2	7	2	4	2	1	1	2	2	2			7.1	3	2	4735	12.454	26.4054	39.9767	88.43	167.266	314.328	314.328
639	2016-09-07	69	169	24.1588	2	9	2	4	2	2	2	2	1	1			7.8	5	2	6544	185.893	25.6389	11.432	86.54	309.504	330.006	330.006
730	2016-09-07	75	152	32.4619	1	5	2	4	2	2	2	2	1	1	1		7.8	5	2	1214	186.4	109.828	13.684	19.0651	328.977	335.827	335.827
736	2016-09-07	108	190	29.9169	2	5	2	4	2	1	1	1	1	1			8.7	5	2	4567	197.855	184.43	13.688	287.43	683.403	914.535	914.535
738	2016-09-07	54	150	24	2	5	2	4	2	2	2	2	1	2	1		9.2	5	2	4876	48.863	11.1	13.777	29.66	103.4	1073.54	1073.54
745	2016-09-07	87	172	29.4078	2	5	2	4	2	1	1	1	1	2			5.8	3	2	1267	38.1681	22.16	13.908	79.354	153.59	1204.94	1204.94

## Sheet: Table S9
Table S9: Pearson correlation analysis for OP residues versus faecal esterase and faecal acetate
	Pearson correlation coefficient	95% confidence interval	R square	P value
MCP vs Esterase activity	0.5265	0.3820 to 0.6458	0.2772	< 0.0001****
CHL vs Esterase activity	0.4379	0.2793 to 0.5733	0.1918	< 0.0001****
MAL vs Esterase activity	0.5265	0.3820 to 0.6458	0.2772	< 0.0001****
MPAR vs Esterase activity	0.1781	-0.003614 to 0.3484	0.03171	0.0447*
Total OP vs Esterase activity	0.1703	-0.01081 to 0.3406	0.02901	0.0452*
	Pearson correlation coefficient	95% confidence interval	R square	P value
MCP vs Acetate	0.6338	0.5122 to 0.7305	0.4017	< 0.0001****
CHL vs Acetate	0.469	0.3157 to 0.5985	0.22	< 0.0001****
MAL vs Acetate	0.0338	0.5122 to 0.7305	0.4017	0.0598
MPAR vs Acetate	0.2345	-0.07075 to 0.2865	0.01243	0.0294*
Total OP vs Acetate	0.2825	0.1079 to 0.4401	0.0798	0.0019**
