# Supplementary material for: Gut microbial degradation of organophosphate insecticides-induces glucose intolerance via gluconeogenesis
Source: Genome Biol. 2017 Jan 24;18:8. doi: 10.1186/s13059-016-1134-6 (PMC5260025; doi:10.1186/s13059-016-1134-6)
Supplement: Additional file 4: — Supplementary information document with all supplementary tables and their legends related to animal experiments (Table S10–Table S28). (XLSX 106 kb) [file 13059_2016_1134_MOESM4_ESM.xlsx]

## Sheet: Table S10
Table S10: Fasting blood glucose level of control and MCP group of animals measured after 180 days of treatment (N=13).
N=13 (4+6+3)
Experiments were repeated thrice
			Batch - I				Batch - II						Batch - III
		mg/dl	1	2	3	4	5	6	7	8	9	10	11	12	13
		CON	120	119	131	144	109	132	116	152	125.5	145	142	132	117
		MCP	220	189	145	178	168	144	185	149	173	211	138	173	186
Bonferroni's multiple comparisons test to study the differences between each batch of experiment in control/ MCP group
			Mean Diff.	95% CI of diff.	Significant?	Summary	Adjusted P Value
		Control
		Batch I vs. Batch II	-1.4167	-37.629 to 34.796	No	ns	> 0.9999
		Batch I vs. Batch III	-1.8333	-44.681 to 41.014	No	ns	> 0.9999
		Batch II vs. Batch III	-0.41667	-40.085 to 39.252	No	ns	> 0.9999
		MCP
		Batch I vs. Batch II	11.333	-24.879 to 47.546	No	ns	> 0.9999
		Batch I vs. Batch III	17.333	-25.514 to 60.181	No	ns	0.9095
		Batch II vs. Batch III	6	-33.669 to 45.669	No	ns	> 0.9999

## Sheet: Table S11
Table S11: Serum AChE level of control and MCP group of animals measured after 180 days of treatment (N=10).
N=10 (4+6)
Experiments were repeated twice
			Batch - I				Batch - II
		mU/l	1	2	3	4	5	6	7	8	9	10
		Control	2341	1983	2872	1982	3500	3548	2321	2891	2679.75	1987
		MCP	1562	1923	1876	2132	2879	2943	2100	2321	2217	2214
Bonferroni's multiple comparisons test to study the differences between each batch of experiment in control/ MCP group
		Batch I - Batch II
			Mean Diff.	95% CI of diff.	Significant?	Summary	Adjusted P Value
		Control	-526.63	-1255.1 to 201.89	No	ns	0.1856
		MCP	-572.42	-1300.9 to 156.10	No	ns	0.1396
		Batch I - Batch II
			Mean 1	Mean 2	Mean Diff.	SE of diff.	N1	N2	t	DF
		Control	2294.5	2821.1	-526.63	294.6	4	6	1.7876	16
		MCP	1873.3	2445.7	-572.42	294.6	4	6	1.943	16

## Sheet: Table S12
Table S12: Oral glucose tolerance test represented as Glycemic response (AUC) of the mice drinking pure water and MCP mixed water (N=09).
N=09 (6+3)
Experiments were repeated twice
			Batch - I						Batch - II
		AUCx10^3	1	2	3	4	5	6	7	8	9
		Control	17.775	19.2675	16.9725	22.125	20.3175	20.565	22.0425	20.4525	18.2775
		MCP	26.67	23.115	26.7075	28.455	29.8388	30.8625	31.5975	30.24	27.9375
Bonferroni's multiple comparisons test to study the differences between each batch of experiment in control/ MCP group
		Batch I - Batch II
			Mean Diff.	95% CI of diff.	Significant?	Summary	Adjusted P Value
		Control	-0.75375	-4.7292 to 3.2217	No	ns	> 0.9999
		MCP	-2.3169	-6.2923 to 1.6586	No	ns	0.3314
		Batch I - Batch II
			Mean 1	Mean 2	Mean Diff.	SE of diff.	N1	N2	t	DF
		Control	19.504	20.258	-0.75375	1.5841	6	3	0.47581	14
		MCP	27.608	29.925	-2.3169	1.5841	6	3	1.4625	14

## Sheet: Table S13
Table S13: Oral glucose tolerance test represented as Glycemic response (AUC) of the mice transplanted with faeces from control and MCP treated animals (N=8)
N=08 (5+3)
Experiments were repeated twice
			Batch - I						Batch - II
		AUC	1	2	3	4	5	6	7	8
		Control	18225	20340	18810	20437.5	18435	22665	20685	17475
		MCP	28905	25537.5	24705	26977.5	23790	26175	24082.5	26467.5
Bonferroni's multiple comparisons test to study the differences between each batch of experiment in control/ MCP group
		Batch I - Batch II
			Mean Diff.	95% CI of diff.	Significant?	Summary	Adjusted P Value
		Control	-1.0255	-4.0842 to 2.0332	No	ns	0.8151
		MCP	2.073	-0.98567 to 5.1317	No	ns	0.2166
		Batch I - Batch II
			Mean 1	Mean 2	Mean Diff.	SE of diff.	N1	N2	t	DF
		Control	19.25	20.275	-1.0255	1.1948	5	3	0.85832	12
		MCP	22.983	20.91	2.073	1.1948	5	3	1.735	12

## Sheet: Table S14
Table S14: Oral glucose tolerance test represented as Glycemic response (AUC) of the mice fed with faecal cultures growin in presence of different OPs (N=06)
N=06 (3+3)
Experiments were repeated twice
			Batch - I			Batch - II
		AUC	1	2	3	4	5	6
		CON	17760	19387.5	18787.5	19961.2	20835	19098.8
		MCP	25500	21165	21615	23332.5	21390	23557.5
		CHL	21660	25920	28530	23790	27225	25260
		MAL	21600	20340	20152.5	20970	20246.2	20876.2
		M.PAR	21607.5	26055	22935	25016.2	24532.5	22413.8
Bonferroni's multiple comparisons test to study the differences between each batch of experimental groups
		Batch I - Batch II
			Mean Diff.	95% CI of diff.	Significant?	Summary	Adjusted P Value
		CON	-1320	-5438.9 to 2798.9	No	ns	> 0.9999
		MCP	0	-4118.9 to 4118.9	No	ns	> 0.9999
		CHL	-55	-4173.9 to 4063.9	No	ns	> 0.9999
		MAL	0	-4118.9 to 4118.9	No	ns	> 0.9999
		M.PAR	-455	-4573.9 to 3663.9	No	ns	> 0.9999
		Batch I - Batch II
			Mean 1	Mean 2	Mean Diff.	SE of diff.	N1	N2	t	DF
		CON	18645	19965	-1320	1447.6	3	3	0.91186	20
		MCP	22760	22760	0	1447.6	3	3	0	20
		CHL	25370	25425	-55	1447.6	3	3	0.037994	20
		MAL	20698	20698	0	1447.6	3	3	0	20
		M.PAR	23533	23988	-455	1447.6	3	3	0.31432	20

## Sheet: Table S15
Table S15: RNA-Seq metaData.
Percentage of reads matching
	CON1	CON2	MCP1	MCP2
Mice Genome	17	22	28	19
tRNAs	4	3.4	5	3.6
Eukaryotic mRNAs	8	5.8	11	9.5
rRNAs	11	9.5	6	5
Other RNAs	3	2.4	3.3	2.9
Human microbiome database	57	56.9	46.7	60
	100	100	100	100

## Sheet: Table S16
Table S16: KEGG Microbial Categories and Pathways Significantly Associated with control and OP treatment (LefSe Analysis of HUMAnN Abundances; LDA Score>2)
Group	Association	LDA score
Cellular_Processes.Transport_and_Catabolism.Phagosome_ko04145	Control	2.86675
Environmental_Information_Processing.Signal_Transduction	Control	2.43263
Environmental_Information_Processing.Signal_Transduction.Two_component_system_ko02020	Control	2.43263
Metabolism.Glycan_Biosynthesis_and_Metabolism.Other_types_of_O_glycan_biosynthesis_ko00514	Control	3.14392
Metabolism.Xenobiotics_Biodegradation_and_Metabolism.Drug_metabolism_other_enzymes_ko00983	Control	3.16252
Cellular_Processes.Cell_Growth_and_Death	OP	3.00426
Cellular_Processes.Cell_Growth_and_Death.Apoptosis_ko04210	OP	2.39128
Cellular_Processes.Cell_Growth_and_Death.Cell_cycle_Caulobacter_ko04112	OP	3.02014
Cellular_Processes.Cell_Motility.Flagellar_assembly_ko02040	OP	2.73184
Environmental_Information_Processing.Membrane_Transport.Bacterial_secretion_system_ko03070	OP	3.31064
Genetic_Information_Processing	OP	4.66267
Genetic_Information_Processing.Folding_Sorting_and_Degradation.Protein_export_ko03060	OP	3.60798
Genetic_Information_Processing.Translation	OP	4.56144
Genetic_Information_Processing.Translation.Aminoacyl_tRNA_biosynthesis_ko00970	OP	3.51444
Genetic_Information_Processing.Translation.Ribosome_ko03010	OP	4.51944
Metabolism.Amino_Acid_Metabolism.Cysteine_and_methionine_metabolism_ko00270	OP	2.95287
Metabolism.Amino_Acid_Metabolism.Valine_leucine_and_isoleucine_biosynthesis_ko00290	OP	3.164
Metabolism.Biosynthesis_of_Other_Secondary_Metabolites.Isoquinoline_alkaloid_biosynthesis_ko00950	OP	2.30794
Metabolism.Carbohydrate_Metabolism.Ascorbate_and_aldarate_metabolism_ko00053	OP	2.14291
Metabolism.Energy_Metabolism.Sulfur_metabolism_ko00920	OP	2.64823
Metabolism.Glycan_Biosynthesis_and_Metabolism.Peptidoglycan_biosynthesis_ko00550	OP	2.97645
Metabolism.Lipid_Metabolism.Glycerophospholipid_metabolism_ko00564	OP	2.55437
Metabolism.Metabolism_of_Cofactors_and_Vitamins.Biotin_metabolism_ko00780	OP	3.18966
Metabolism.Metabolism_of_Cofactors_and_Vitamins.Folate_biosynthesis_ko00790	OP	2.84445
Metabolism.Metabolism_of_Cofactors_and_Vitamins.Pantothenate_and_CoA_biosynthesis_ko00770	OP	3.09641
Metabolism.Metabolism_of_Cofactors_and_Vitamins.Porphyrin_and_chlorophyll_metabolism_ko00860	OP	2.53705
Metabolism.Metabolism_of_Cofactors_and_Vitamins.Riboflavin_metabolism_ko00740	OP	2.77014
Metabolism.Metabolism_of_Cofactors_and_Vitamins.Thiamine_metabolism_ko00730	OP	2.9428
Metabolism.Metabolism_of_Other_Amino_Acids.D_Alanine_metabolism_ko00473	OP	2.93348
Metabolism.Metabolism_of_Other_Amino_Acids.Selenocompound_metabolism_ko00450	OP	3.15054
Metabolism.Nucleotide_Metabolism	OP	3.33517
Metabolism.Nucleotide_Metabolism.Pyrimidine_metabolism_ko00240	OP	3.1365

## Sheet: Table S17
Table S17: Oral glucose tolerance test represented as Glycemic response (AUC) of the mice fed with faecal culture/ suspended cells/ supernatant growin in presence of MCP (N=10)
N=10 (3+4+3)
Experiments were repeated thrice
			Batch - I			Batch - II				Batch - III
		AUCx10^3	1	2	3	4	5	6	7	8	9	10
		CON - Cul.	17.76	19.3875	18.7875	19.155	24.12	19.455	18.2475	18.135	18.405	21.24
		MCP - Cul.	25.5	21.165	21.615	28.935	20.6625	24.9975	26.8275	18.72	24.1725	21.7575
		CON - Cells	Not Done			18.81	19.26	27.2625	21.105	19.095	24.195	21.675
		MCP - Cells	Not Done			16.455	23.985	23.115	24.375	23.0925	17.2425	20.7
		CON - Sup.	17.7525	21.3	18.6075	24.63	23.535	23.625	24.8325	19.4925	20.8425	22.8975
		MCP - Sup.	22.41	24.765	19.77	31.4475	30.5325	32.1075	28.68	22.035	24.75	19.095
Bonferroni's multiple comparisons test to study the differences between each batch of experimental groups
			Mean Diff.	95% CI of diff.	Significant?	Summary	Adjusted P Value
		CON - Cul.
		Batch - I vs. Batch - II	-1.5994	-6.3215 to 3.1227	No	ns	> 0.9999
		Batch - I vs. Batch - III	-0.615	-5.6631 to 4.4331	No	ns	> 0.9999
		Batch - II vs. Batch - III	0.98438	-3.7377 to 5.7065	No	ns	> 0.9999
		MCP - Cul.
		Batch - I vs. Batch - II	-2.5956	-7.3177 to 2.1265	No	ns	0.5332
		Batch - I vs. Batch - III	1.21	-3.8381 to 6.2581	No	ns	> 0.9999
		Batch - II vs. Batch - III	3.8056	-0.91646 to 8.5277	No	ns	0.1527
		CON - Cells
		Batch - I vs. Batch - II	-21.609	-26.331 to -16.887	Yes	****	< 0.0001
		Batch - I vs. Batch - III	-21.655	-26.703 to -16.607	Yes	****	< 0.0001
		Batch - II vs. Batch - III	-0.045624	-4.7677 to 4.6765	No	ns	> 0.9999
		MCP - Cells
		Batch - I vs. Batch - II	-21.983	-26.705 to -17.260	Yes	****	< 0.0001
		Batch - I vs. Batch - III	-20.345	-25.393 to -15.297	Yes	****	< 0.0001
		Batch - II vs. Batch - III	1.6375	-3.0846 to 6.3596	No	ns	> 0.9999
		CON - Sup.
		Batch - I vs. Batch - II	-4.9356	-9.6577 to -0.21354	Yes	*	0.0378
		Batch - I vs. Batch - III	-1.8575	-6.9056 to 3.1906	No	ns	> 0.9999
		Batch - II vs. Batch - III	3.0781	-1.6440 to 7.8002	No	ns	0.3346
		MCP - Sup.
		Batch - I vs. Batch - II	-8.3769	-13.099 to -3.6548	Yes	***	0.0002
		Batch - I vs. Batch - III	0.355	-4.6931 to 5.4031	No	ns	> 0.9999
		Batch - II vs. Batch - III	8.7319	4.0098 to 13.454	Yes	***	0.0001

## Sheet: Table S18
Table S18: Faecal esterease activity of the mice fed with faecal cultures growin in presence of different OPs (N=06)
N=06 (3+3)
Experiments were repeated twice
			Batch - I			Batch - II
			1	2	3	4	5	6
		CON	0.4306	0.5572	0.4697	0.4858	0.3654	0.4256
		MCP	0.5617	0.5434	1.0294	0.7115	0.6432	0.984
		CHL	0.7894	0.9106	0.875	0.743	0.888	0.698
		MAL	0.4119	0.5213	0.4908	0.5876	0.453	0.653
		M.PAR	0.7006	0.693	0.7321	0.947	0.678	0.764
Bonferroni's multiple comparisons test to study the differences between each batch of experimental groups
		Batch I - Batch II
			Mean Diff.	95% CI of diff.	Significant?	Summary	Adjusted P Value
		CON	0.060233	-0.23624 to 0.35670	No	ns	> 0.9999
		MCP	-0.068067	-0.36454 to 0.22840	No	ns	> 0.9999
		CHL	0.082	-0.21447 to 0.37847	No	ns	> 0.9999
		MAL	-0.089867	-0.38634 to 0.20660	No	ns	> 0.9999
		M.PAR	-0.087767	-0.38424 to 0.20870	No	ns	> 0.9999
		Batch I - Batch II
			Mean 1	Mean 2	Mean Diff.	SE of diff.	N1	N2	t	DF
		CON	0.48583	0.4256	0.060233	0.10419	3	3	0.57809	20
		MCP	0.7115	0.77957	-0.068067	0.10419	3	3	0.65327	20
		CHL	0.85833	0.77633	0.082	0.10419	3	3	0.78699	20
		MAL	0.47467	0.56453	-0.089867	0.10419	3	3	0.86249	20
		M.PAR	0.70857	0.79633	-0.087767	0.10419	3	3	0.84234	20

## Sheet: Table S19
Table S19: Faecal esterase activity of the mice fed with faecal culture/ suspended cells/ supernatant growin in presence of MCP (N=06)
N=06 (3+3)
Experiments were repeated twice
			Batch - I			Batch - II
			1	2	3	4	5	6
		CON - Cul.	0.366	0.906	0.64	0.773	0.543	0.48
		MCP - Cul.	0.499	0.347	0.567	0.432	0.553	0.621
		CON - Cells	0.389	0.685	0.984	0.578	0.689	0.456
		MCP - Cells	0.288	0.726	0.567	0.506	0.322	0.701
		CON - Sup.	0.345	0.753	0.432	0.542	0.23	0.54
		MCP - Sup.	0.459	0.421	0.342	0.456	0.456	0.489
Bonferroni's multiple comparisons test to study the differences between each batch of experimental groups
		Batch - I - Batch - II
			Mean Diff.	95% CI of diff.	Significant?	Summary	Adjusted P Value
		Con Cul	0.038667	-0.38348 to 0.46082	No	ns	> 0.9999
		MCP Cul	-0.064333	-0.48648 to 0.35782	No	ns	> 0.9999
		Con Cells	0.11167	-0.31048 to 0.53382	No	ns	> 0.9999
		MCP Cells	0.017333	-0.40482 to 0.43948	No	ns	> 0.9999
		Con Sup	0.072667	-0.34948 to 0.49482	No	ns	> 0.9999
		MCP Sup	-0.059667	-0.48182 to 0.36248	No	ns	> 0.9999
		Batch - I - Batch - II
			Mean 1	Mean 2	Mean Diff.	SE of diff.	N1	N2	t	DF
		Con Cul	0.63733	0.59867	0.038667	0.14683	3	3	0.26334	24
		MCP Cul	0.471	0.53533	-0.064333	0.14683	3	3	0.43815	24
		Con Cells	0.686	0.57433	0.11167	0.14683	3	3	0.76052	24
		MCP Cells	0.527	0.50967	0.017333	0.14683	3	3	0.11805	24
		Con Sup	0.51	0.43733	0.072667	0.14683	3	3	0.49491	24
		MCP Sup	0.40733	0.467	-0.059667	0.14683	3	3	0.40637	24

[truncated: 9 more sheets: Table S20, Table S21, Table S22, Table S23, Table S24, Table S25, Table S26, Table S27, Table S28]
